# Supplementary material for: Metabolic Regulators Nampt and Sirt6 Serially Participate in the Macrophage Interferon Antiviral Cascade
Source: Front Microbiol. 2019 Mar 4;10:355. doi: 10.3389/fmicb.2019.00355 (PMC6409323; doi:10.3389/fmicb.2019.00355)
Supplement: TABLE S1 — Putative TF binding in murine Nampt promoter region (-1 kb upstream of Nampt gene): prediction done with PROMO online based tool. [file Table_1.XLSX]

## Sheet: Table 1_murine Nampt
Putative TF binding in murine Nampt promoter region (-1kb upstream of Nampt gene): Prediction done with PROMO online based tool
Sequence name	Factor name	Start position	End position	Dissimilarity	String	RE equally	RE query		Random Expectation (RE) gives the number of expected occurrences of the match in a random sequence of the same length as the query sequence according to the dissimilarity index. Two models are considered:
Sequence	YY1 [T00865]	45	50	3.55086	CGATTT	0.73315	0.58796
Sequence	YY1 [T00865]	97	102	3.55086	AAATCT	0.73315	0.58796		(1) Equiprobability for the 4 nucleotides (RE equally),
Sequence	YY1 [T00865]	113	118	0.856976	AAATGC	0.24438	0.21986		(2) Estimate the nucleotide probability as the nucleotide frequencies in the query sequence (RE query).
Sequence	YY1 [T00865]	136	141	4.34673	GAATTT	0.24438	0.19103
Sequence	YY1 [T00865]	158	163	4.13248	AAATTT	0.73315	0.58004
Sequence	YY1 [T00865]	239	244	1.74488	TTATTT	0.24438	0.19891
Sequence	YY1 [T00865]	270	275	3.55086	CGATTT	0.73315	0.58796
Sequence	YY1 [T00865]	278	283	2.90813	TGATTT	0.24438	0.20622
Sequence	YY1 [T00865]	365	370	4.13248	CAATTT	0.73315	0.58004
Sequence	YY1 [T00865]	401	406	4.34673	GAATTT	0.24438	0.19103
Sequence	YY1 [T00865]	542	547	2.90813	TGATTT	0.24438	0.20622
Sequence	YY1 [T00865]	555	560	3.55086	AAATCT	0.73315	0.58796
Sequence	C/EBPalpha [T00104]	47	52	0.766991	ATTTCC	0.97754	0.82422
Sequence	C/EBPalpha [T00104]	95	100	1.03969	CTAAAT	0.97754	0.82422
Sequence	C/EBPalpha [T00104]	111	116	1.31239	TTAAAT	0.97754	0.7473
Sequence	C/EBPalpha [T00104]	138	143	0.545402	ATTTTA	0.73315	0.58221
Sequence	C/EBPalpha [T00104]	156	161	2.84638	ACAAAT	0.48877	0.39725
Sequence	C/EBPalpha [T00104]	160	165	2.30097	ATTTGC	0.48877	0.43815
Sequence	C/EBPalpha [T00104]	241	246	2.57367	ATTTGG	0.48877	0.43815
Sequence	C/EBPalpha [T00104]	272	277	1.31239	ATTTAA	0.97754	0.7473
Sequence	C/EBPalpha [T00104]	280	285	1.31239	ATTTAA	0.97754	0.7473
Sequence	C/EBPalpha [T00104]	367	372	2.57367	ATTTGG	0.48877	0.43815
Sequence	C/EBPalpha [T00104]	403	408	1.31239	ATTTAA	0.97754	0.7473
Sequence	C/EBPalpha [T00104]	544	549	0.545402	ATTTTA	0.73315	0.58221
Sequence	C/EBPalpha [T00104]	553	558	0	GAAAAT	0.24438	0.20847
Sequence	RelA [T00595]	44	53	14.5349	CCGATTTCCC	0.08114	0.08195
Sequence	RelA [T00595]	134	143	10.3857	GGGAATTTTA	0.02196	0.02203
Sequence	RelA [T00595]	257	266	7.56942	GCTCTTTCCC	0.02482	0.02984
Sequence	RelA [T00595]	341	350	13.1538	TTTACTTCCC	0.0506	0.04934
Sequence	RelA [T00595]	795	804	11.5733	GGGAACGCCA	0.02673	0.02778
Sequence	NF-kappaB [T00588]	46	53	0.701778	GATTTCCC	0.07637	0.07588
Sequence	NF-kappaB [T00588]	134	141	0.590363	GGGAATTT	0.07637	0.07588
Sequence	NF-kappaB [T00588]	259	266	3.14135	TCTTTCCC	0.15274	0.17053
Sequence	NF-kappaB [T00588]	343	350	2.99088	TACTTCCC	0.15274	0.17053
Sequence	NF-kappaB [T00588]	409	416	3.14135	CCTTTCCC	0.15274	0.17053
Sequence	NF-kappaB [T00588]	645	652	4.21067	GGGAACAG	0.0611	0.06699
Sequence	NF-kappaB [T00588]	795	802	4.36114	GGGAACGC	0.04582	0.05638
Sequence	GR [T00335]	73	79	8.30903	AAAAACA	0.91644	0.91461
Sequence	GR [T00335]	78	84	8.30903	CAAAACA	0.91644	0.91461
Sequence	GR [T00335]	81	87	4.51815	AACAACA	0.36658	0.35952
Sequence	GR [T00335]	84	90	4.51815	AACAACA	0.36658	0.35952
Sequence	GR [T00335]	121	127	11.3727	TTAAACA	0.24438	0.20533
Sequence	GR [T00335]	152	158	8.30903	CAAAACA	0.91644	0.91461
Sequence	GR [T00335]	183	189	4.51815	CTGAACA	0.36658	0.35952
Sequence	GR [T00335]	288	294	8.30903	GAAAACA	0.91644	0.91461
Sequence	GR [T00335]	303	309	8.30903	AAAAACA	0.91644	0.91461
Sequence	GR [T00335]	348	354	12.0999	CCCAACA	0.73315	0.70141
Sequence	GR [T00335]	645	651	8.30903	GGGAACA	0.91644	0.91461
Sequence	GR [T00335]	698	704	11.3727	TCCAACA	0.24438	0.20533
Sequence	C/EBPbeta [T00017]	26	28	0	TGT	15.6406	15.0857
Sequence	C/EBPbeta [T00017]	63	65	0	TGT	15.6406	15.0857
Sequence	C/EBPbeta [T00017]	77	79	0	ACA	15.6406	15.0857
Sequence	C/EBPbeta [T00017]	82	84	0	ACA	15.6406	15.0857
Sequence	C/EBPbeta [T00017]	85	87	0	ACA	15.6406	15.0857
Sequence	C/EBPbeta [T00017]	88	90	0	ACA	15.6406	15.0857
Sequence	C/EBPbeta [T00017]	125	127	0	ACA	15.6406	15.0857
Sequence	C/EBPbeta [T00017]	156	158	0	ACA	15.6406	15.0857
Sequence	C/EBPbeta [T00017]	171	173	0	TGT	15.6406	15.0857
Sequence	C/EBPbeta [T00017]	175	177	0	TGT	15.6406	15.0857
Sequence	C/EBPbeta [T00017]	187	189	0	ACA	15.6406	15.0857
Sequence	C/EBPbeta [T00017]	195	197	0	ACA	15.6406	15.0857
Sequence	C/EBPbeta [T00017]	292	294	0	ACA	15.6406	15.0857
Sequence	C/EBPbeta [T00017]	307	309	0	ACA	15.6406	15.0857
Sequence	C/EBPbeta [T00017]	317	319	0	TGT	15.6406	15.0857
Sequence	C/EBPbeta [T00017]	332	334	0	TGT	15.6406	15.0857
Sequence	C/EBPbeta [T00017]	352	354	0	ACA	15.6406	15.0857
Sequence	C/EBPbeta [T00017]	376	378	0	TGT	15.6406	15.0857
Sequence	C/EBPbeta [T00017]	383	385	0	ACA	15.6406	15.0857
Sequence	C/EBPbeta [T00017]	387	389	0	TGT	15.6406	15.0857
Sequence	C/EBPbeta [T00017]	477	479	0	ACA	15.6406	15.0857
Sequence	C/EBPbeta [T00017]	576	578	0	ACA	15.6406	15.0857
Sequence	C/EBPbeta [T00017]	623	625	0	ACA	15.6406	15.0857
Sequence	C/EBPbeta [T00017]	649	651	0	ACA	15.6406	15.0857
Sequence	C/EBPbeta [T00017]	660	662	0	ACA	15.6406	15.0857
Sequence	C/EBPbeta [T00017]	702	704	0	ACA	15.6406	15.0857
Sequence	C/EBPbeta [T00017]	736	738	0	ACA	15.6406	15.0857
Sequence	C/EBPbeta [T00017]	979	981	0	TGT	15.6406	15.0857
Sequence	HNF-3 [T00370]	73	83	12.4566	AAAAACAAAAC	0.03723	0.03485
Sequence	HNF-3 [T00370]	152	162	9.66694	CAAAACAAATT	0.0506	0.04951
Sequence	HNF-3 [T00370]	288	298	9.27164	GAAAACAAAAA	0.0506	0.04951
Sequence	HOXA5 [T00377]	47	51	5.83214	ATTTC	4.8877	4.18897
Sequence	HOXA5 [T00377]	66	70	5.83214	ATTCC	4.8877	4.18897
Sequence	HOXA5 [T00377]	96	100	3.87697	TAAAT	4.8877	3.97276
Sequence	HOXA5 [T00377]	104	108	5.83214	AGAAT	4.8877	4.18897
Sequence	HOXA5 [T00377]	107	111	5.83214	ATTCT	4.8877	4.18897
Sequence	HOXA5 [T00377]	112	116	3.87697	TAAAT	4.8877	3.97276
Sequence	HOXA5 [T00377]	120	124	1.95518	ATTAA	2.93262	2.47145
Sequence	HOXA5 [T00377]	135	139	5.83214	GGAAT	4.8877	4.18897
Sequence	HOXA5 [T00377]	138	142	5.83214	ATTTT	4.8877	4.18897
Sequence	HOXA5 [T00377]	157	161	1.92179	CAAAT	2.93262	2.47145
Sequence	HOXA5 [T00377]	160	164	1.92179	ATTTG	2.93262	2.47145
Sequence	HOXA5 [T00377]	241	245	1.92179	ATTTG	2.93262	2.47145
Sequence	HOXA5 [T00377]	272	276	3.87697	ATTTA	4.8877	3.97276
Sequence	HOXA5 [T00377]	274	278	1.95518	TTAAT	2.93262	2.47145
Sequence	HOXA5 [T00377]	280	284	3.87697	ATTTA	4.8877	3.97276
Sequence	HOXA5 [T00377]	352	356	7.75394	ACAAT	1.95508	1.7416
Sequence	HOXA5 [T00377]	357	361	0	ATTAG	0.97754	0.80499
Sequence	HOXA5 [T00377]	362	366	3.87697	ATTCA	4.8877	3.97276
Sequence	HOXA5 [T00377]	364	368	5.79876	TCAAT	4.8877	4.18897
Sequence	HOXA5 [T00377]	367	371	1.92179	ATTTG	2.93262	2.47145
Sequence	HOXA5 [T00377]	385	389	7.75394	ATTGT	1.95508	1.7416
Sequence	HOXA5 [T00377]	400	404	3.87697	TGAAT	4.8877	3.97276
Sequence	HOXA5 [T00377]	403	407	3.87697	ATTTA	4.8877	3.97276
Sequence	HOXA5 [T00377]	544	548	5.83214	ATTTT	4.8877	4.18897
Sequence	HOXA5 [T00377]	554	558	5.83214	AAAAT	4.8877	4.18897
Sequence	HOXA5 [T00377]	569	573	5.83214	GGAAT	4.8877	4.18897
Sequence	HOXA5 [T00377]	598	602	5.83214	ATTCC	4.8877	4.18897
Sequence	HOXA5 [T00377]	629	633	3.91035	GTAAT	4.8877	3.97276
Sequence	HOXA5 [T00377]	632	636	3.87697	ATTCA	4.8877	3.97276
Sequence	NF-AT4 [T01949]	111	118	7.50739	TTAAATGC	0.30548	0.24622
Sequence	NF-AT4 [T01949]	136	143	7.50739	GAATTTTA	0.30548	0.24622
Sequence	NF-AT4 [T01949]	365	372	11.2611	CAATTTGG	0.7637	0.63517
Sequence	NF-AT4 [T01949]	401	408	3.7537	GAATTTAA	0.07637	0.06056
Sequence	NF-AT4 [T01949]	454	461	11.2611	TCAAAGGA	0.7637	0.63517
Sequence	NF-AT4 [T01949]	543	550	11.2611	GATTTTAA	0.7637	0.63517
Sequence	STAT1 [T01575]	116	125	13.8436	TGCTATTAAA	0.16038	0.13978
Sequence	STAT1 [T01575]	281	290	14.906	TTTAAAGGAA	0.05346	0.04121
Sequence	STAT1 [T01575]	436	445	13.8436	TCCAGGAAAA	0.16038	0.13978
Sequence	STAT1 [T01575]	546	555	14.906	TTTAAAGGAA	0.05346	0.04121
Sequence	JunB [T00436]	120	130	9.22026	ATTAAACATGC	0.03675	0.02817
Sequence	POU2F2 [T00648]	127	137	4.56688	ATGCAAAGGGA	0.01289	0.01216
Sequence	POU2F2 [T00648]	149	159	6.3507	ATGCAAAACAA	0.02577	0.02363
Sequence	POU2F2 [T00648]	157	167	13.5498	CAAATTTGCAA	0.18544	0.15045
Sequence	POU2F2 (Oct-2.1) [T01864]	127	137	4.56688	ATGCAAAGGGA	0.01289	0.01216
Sequence	POU2F2 (Oct-2.1) [T01864]	149	159	6.3507	ATGCAAAACAA	0.02577	0.02363
Sequence	POU2F2 (Oct-2.1) [T01864]	157	167	13.5498	CAAATTTGCAA	0.18544	0.15045
Sequence	POU2F2 (Oct-2.3) [T01865]	127	137	4.56688	ATGCAAAGGGA	0.01289	0.01216
Sequence	POU2F2 (Oct-2.3) [T01865]	149	159	6.3507	ATGCAAAACAA	0.02577	0.02363
Sequence	POU2F2 (Oct-2.3) [T01865]	157	167	13.5498	CAAATTTGCAA	0.18544	0.15045
Sequence	POU2F2 (Oct-2.4) [T01866]	127	137	4.56688	ATGCAAAGGGA	0.01289	0.01216
Sequence	POU2F2 (Oct-2.4) [T01866]	149	159	6.3507	ATGCAAAACAA	0.02577	0.02363
Sequence	POU2F2 (Oct-2.4) [T01866]	157	167	13.5498	CAAATTTGCAA	0.18544	0.15045
Sequence	POU2F2 (Oct-2.6) [T01867]	127	137	4.56688	ATGCAAAGGGA	0.01289	0.01216
Sequence	POU2F2 (Oct-2.6) [T01867]	149	159	6.3507	ATGCAAAACAA	0.02577	0.02363
Sequence	POU2F2 (Oct-2.6) [T01867]	157	167	13.5498	CAAATTTGCAA	0.18544	0.15045
Sequence	POU2F1a (Oct-1) [T00644]	126	134	14.5644	CATGCAAAG	0.25202	0.21146
Sequence	POU2F1a (Oct-1) [T00644]	148	156	14.4095	TATGCAAAA	0.25202	0.21146
Sequence	POU2F1a (Oct-1) [T00644]	160	168	5.22835	ATTTGCAAC	0.03055	0.02482
Sequence	POU5F1 (Oct-5) [T00653]	126	134	12.8767	CATGCAAAG	0.27493	0.23
Sequence	POU5F1 (Oct-5) [T00653]	148	156	12.8767	TATGCAAAA	0.27493	0.23
Sequence	POU5F1 (Oct-5) [T00653]	160	168	12.8767	ATTTGCAAC	0.27493	0.23
Sequence	POU5F1 [T00651]	124	134	12.6581	AACATGCAAAG	0.21193	0.17679
Sequence	POU5F1 [T00651]	146	156	12.7554	TCTATGCAAAA	0.15465	0.12814
Sequence	POU5F1 [T00651]	160	170	12.5608	ATTTGCAACTC	0.21193	0.17679
Sequence	POU2F1b [T01862]	124	134	12.768	AACATGCAAAG	0.25775	0.2152
Sequence	POU2F1b [T01862]	146	156	12.8043	TCTATGCAAAA	0.25775	0.2152
Sequence	POU2F1b [T01862]	160	170	12.7316	ATTTGCAACTC	0.10883	0.08973
Sequence	POU2F1c [T01863]	124	134	12.768	AACATGCAAAG	0.25775	0.2152
Sequence	POU2F1c [T01863]	146	156	12.8043	TCTATGCAAAA	0.25775	0.2152
Sequence	POU2F1c [T01863]	160	170	12.7316	ATTTGCAACTC	0.10883	0.08973
Sequence	HES-1 [T01649]	61	68	7.45315	CTTGTATT	0.30548	0.32508
Sequence	HES-1 [T01649]	184	191	9.86456	TGAACAAG	0.30548	0.30232
Sequence	HES-1 [T01649]	326	333	11.1797	CTTGGCTG	0.24438	0.26082
Sequence	HES-1 [T01649]	374	381	6.13799	CTTGTCCC	0.12219	0.12782
Sequence	HES-1 [T01649]	495	502	11.1797	AAAGCAAG	0.24438	0.26082
Sequence	HES-1 [T01649]	525	532	3.72657	ACCGCAAG	0.12219	0.13907
Sequence	HES-1 [T01649]	573	580	1.20571	TCCACAAG	0.12219	0.12755
Sequence	HES-1 [T01649]	674	681	12.3854	CTTGGCCT	0.48877	0.50212
Sequence	HES-1 [T01649]	699	706	7.45315	CCAACAAG	0.30548	0.32508
Sequence	HES-1 [T01649]	733	740	4.93228	AGGACAAG	0.24438	0.26492
Sequence	HES-1 [T01649]	799	806	11.1797	ACGCCAAG	0.24438	0.26082
Sequence	HES-1 [T01649]	977	984	6.13799	CTTGTCCC	0.12219	0.12782
Sequence	TCF-1(P) [T01109]	186	195	0	AACAAGAGGA	0.00573	0.00698
Sequence	TCF-1(P) [T01109]	537	546	6.92103	TCCTCTGATT	0.01718	0.01652
Sequence	TCF-1(P) [T01109]	557	566	11.614	ATCTAGAGGA	0.1031	0.11007
Sequence	c-Fos [T00122]	15	18	0	TTGA	3.91016	3.44965
Sequence	c-Fos [T00122]	176	179	0.869615	GTGA	7.82031	7.27552
Sequence	c-Fos [T00122]	183	186	1.73923	CTGA	3.91016	3.81134
Sequence	c-Fos [T00122]	201	204	0.869615	TCAT	7.82031	7.27552
Sequence	c-Fos [T00122]	214	217	0.869615	GTGA	7.82031	7.27552
Sequence	c-Fos [T00122]	220	223	0.869615	TCAT	7.82031	7.27552
Sequence	c-Fos [T00122]	223	226	1.73923	TCAG	3.91016	3.81134
Sequence	c-Fos [T00122]	230	233	0.869615	TCAC	7.82031	7.27552
Sequence	c-Fos [T00122]	277	280	0.869615	ATGA	7.82031	7.27552
Sequence	c-Fos [T00122]	364	367	0	TCAA	3.91016	3.44965
Sequence	c-Fos [T00122]	390	393	1.73923	CTGA	3.91016	3.81134
Sequence	c-Fos [T00122]	399	402	0	TTGA	3.91016	3.44965
Sequence	c-Fos [T00122]	447	450	1.73923	TCAG	3.91016	3.81134
Sequence	c-Fos [T00122]	454	457	0	TCAA	3.91016	3.44965
Sequence	c-Fos [T00122]	462	465	0	TCAA	3.91016	3.44965
Sequence	c-Fos [T00122]	471	474	1.73923	TCAG	3.91016	3.81134
Sequence	c-Fos [T00122]	482	485	1.73923	CTGA	3.91016	3.81134
Sequence	c-Fos [T00122]	521	524	1.73923	TCAG	3.91016	3.81134
Sequence	c-Fos [T00122]	541	544	1.73923	CTGA	3.91016	3.81134
Sequence	c-Fos [T00122]	634	637	1.73923	TCAG	3.91016	3.81134
Sequence	c-Fos [T00122]	693	696	0.869615	GTGA	7.82031	7.27552
Sequence	c-Fos [T00122]	711	714	1.73923	TCAG	3.91016	3.81134
Sequence	c-Fos [T00122]	820	823	1.73923	TCAG	3.91016	3.81134
Sequence	c-Fos [T00122]	834	837	1.73923	TCAG	3.91016	3.81134
Sequence	c-Fos [T00122]	853	856	0.869615	TCAC	7.82031	7.27552
Sequence	c-Fos [T00122]	865	868	0.869615	GTGA	7.82031	7.27552
Sequence	c-Fos [T00122]	899	902	1.73923	CTGA	3.91016	3.81134
Sequence	c-Fos [T00122]	918	921	0.869615	TCAC	7.82031	7.27552
Sequence	c-Fos [T00122]	929	932	1.73923	TCAG	3.91016	3.81134
Sequence	USF-1 [T00877]	211	218	4.78851	TGGGTGAC	0.12219	0.13086
Sequence	USF-1 [T00877]	229	236	3.92871	GTCACTTC	0.12219	0.11791
Sequence	USF-1 [T00877]	690	697	4.93672	GGCGTGAC	0.12219	0.13086
Sequence	USF-1 [T00877]	852	859	1.15621	GTCACGCG	0.0611	0.06872
Sequence	USF-1 [T00877]	862	869	4.78851	GGGGTGAC	0.12219	0.13086
Sequence	JunD [T00437]	213	218	3.29736	GGTGAC	1.46631	1.47476
Sequence	JunD [T00437]	219	224	2.72704	GTCATC	1.46631	1.33711
Sequence	JunD [T00437]	229	234	3.29736	GTCACT	1.46631	1.47476
Sequence	JunD [T00437]	446	451	3.29736	GTCAGC	1.46631	1.47476
Sequence	JunD [T00437]	692	697	0.57031	CGTGAC	0.48877	0.5242
Sequence	JunD [T00437]	852	857	0.57031	GTCACG	0.48877	0.5242
Sequence	JunD [T00437]	864	869	3.29736	GGTGAC	1.46631	1.47476
Sequence	c-Jun [T00131]	215	220	0	TGACGT	0.97754	0.90619
Sequence	c-Jun [T00131]	217	222	0	ACGTCA	0.97754	0.90619
Sequence	c-Jun [T00131]	227	232	0	ACGTCA	0.97754	0.90619
Sequence	c-Jun [T00131]	444	449	0	AAGTCA	0.97754	0.90619
Sequence	c-Jun [T00131]	694	699	2.17271	TGACTC	0.48877	0.50015
Sequence	c-Jun [T00131]	850	855	0.164111	AGGTCA	0.97754	0.90619
Sequence	c-Jun [T00131]	866	871	3.25906	TGACGG	0.97754	0.99948
Sequence	AP-1 [T00032]	215	221	12.0444	TGACGTC	0.24438	0.23971
Sequence	AP-1 [T00032]	216	222	12.0444	GACGTCA	0.24438	0.23971
Sequence	AP-1 [T00032]	226	232	12.0444	GACGTCA	0.24438	0.23971
Sequence	AP-1 [T00032]	443	449	6.86376	AAAGTCA	0.18329	0.18095
Sequence	AP-1 [T00032]	694	700	2.28673	TGACTCC	0.12219	0.12044
Sequence	AP-1 [T00032]	849	855	12.3084	CAGGTCA	0.42767	0.417
Sequence	AP-1 [T00032]	866	872	12.9598	TGACGGT	0.18329	0.19953
Sequence	CRE-BP2 [T01017]	215	222	0	TGACGTCA	0.01527	0.01451
Sequence	CRE-BP2 [T01017]	225	232	13.5859	AGACGTCA	0.32076	0.31369
Sequence	c-Rel [T00169]	244	253	12.2809	TGGGAGGTTA	0.30071	0.3158
Sequence	c-Rel [T00169]	260	269	12.2809	CTTTCCCCCA	0.30071	0.3158
Sequence	COE1 [T01112]	263	271	11.8473	TCCCCCACG	0.05728	0.06904
Sequence	COE1 [T01112]	613	621	13.8962	CAAGCGGGA	0.03819	0.04488
Sequence	COE1 [T01112]	640	648	12.1132	CGTGCGGGA	0.05728	0.06904
Sequence	COE1 [T01112]	773	781	11.2538	TCCCGGCAG	0.07255	0.08092
Sequence	COE1 [T01112]	933	941	14.3761	TCCCCCCCG	0.02291	0.02983
Sequence	Yi [T00913]	266	275	14.1748	CCCACGATTT	0.24057	0.29955
Sequence	Yi [T00913]	936	945	14.1748	CCCCCGCCCC	0.24057	0.29955
Sequence	Yi [T00913]	970	979	11.0003	CCCGCCCCTT	0.15465	0.19426
Sequence	Yi [T00913]	988	997	12.4772	GATGGGCGGG	0.12887	0.16403
Sequence	NF-1 [T00537]	29	34	0.458848	GCCAGT	0.97754	1.12513
Sequence	NF-1 [T00537]	326	331	0.057531	CTTGGC	0.97754	1.03724
Sequence	NF-1 [T00537]	510	515	0.516379	GCCAGG	0.97754	1.12513
Sequence	NF-1 [T00537]	666	671	3.26947	GGTGGC	0.73315	0.8591
Sequence	NF-1 [T00537]	674	679	0.057531	CTTGGC	0.97754	1.03724
Sequence	NF-1 [T00537]	687	692	3.26947	GGTGGC	0.73315	0.8591
Sequence	NF-1 [T00537]	801	806	0.057531	GCCAAG	0.97754	1.03724
Sequence	NF-1 [T00537]	806	811	3.26947	GCCACG	0.73315	0.8591
Sequence	HNF-3beta [T02344]	207	216	12.2809	AAGTTGGGTG	0.30071	0.31187
Sequence	HNF-3beta [T02344]	346	355	6.14045	TTCCCAACAA	0.05728	0.0581
Sequence	DEC2 [T05845]	361	370	10.3887	GATTCAATTT	0.04773	0.04055
Sequence	myogenin [T00528]	327	333	12.3146	TTGGCTG	0.24438	0.25869
Sequence	myogenin [T00528]	448	454	11.7756	CAGCCTT	0.24438	0.24927
Sequence	myogenin [T00528]	472	478	5.93077	CAGCTAC	0.24438	0.24641
Sequence	myogenin [T00528]	533	539	3.75985	CAGCTCC	0.12219	0.13556
Sequence	myogenin [T00528]	635	641	9.06569	CAGCGCG	0.12219	0.15445
Sequence	myogenin [T00528]	681	687	7.54781	TTAGCTG	0.24438	0.25023
Sequence	myogenin [T00528]	789	795	10.6976	GAGGCTG	0.24438	0.27964
Sequence	myogenin [T00528]	856	862	9.06569	CGCGCTG	0.12219	0.15445
Sequence	myogenin [T00528]	895	901	1.58894	GCAGCTG	0.12219	0.13622
Sequence	myogenin [T00528]	896	902	3.20599	CAGCTGA	0.12219	0.1244
Sequence	myogenin [T00528]	946	952	10.1437	TGCGCTG	0.12219	0.14215
Sequence	myogenin [T00528]	961	967	7.43379	CAGCCGT	0.24438	0.25023
Sequence	MyoD [T00526]	472	479	10.5506	CAGCTACA	0.21384	0.2202
Sequence	MyoD [T00526]	533	540	7.59832	CAGCTCCT	0.10692	0.12423
Sequence	MyoD [T00526]	635	642	11.954	CAGCGCGT	0.10692	0.10663
Sequence	MyoD [T00526]	680	687	11.3241	CTTAGCTG	0.12219	0.1229
Sequence	MyoD [T00526]	855	862	11.954	ACGCGCTG	0.10692	0.10663
Sequence	MyoD [T00526]	894	901	3.72228	CGCAGCTG	0.09164	0.10454
Sequence	MyoD [T00526]	896	903	4.13688	CAGCTGAG	0.07637	0.07868
Sequence	MyoD [T00526]	961	968	9.11448	CAGCCGTG	0.25966	0.28015
Sequence	AhR [T00018]	505	512	8.25804	CACGCGCC	0.04582	0.05837
Sequence	AhR [T00018]	636	643	9.1654	AGCGCGTG	0.09164	0.1077
Sequence	AhR [T00018]	688	695	1.76724	GTGGCGTG	0.01527	0.01851
Sequence	AhR [T00018]	808	815	8.52885	CACGCCCC	0.04582	0.05837
Sequence	AhR [T00018]	826	833	8.52885	CACGCCCC	0.04582	0.05837
Sequence	AhR [T00018]	854	861	9.1654	CACGCGCT	0.09164	0.1077
Sequence	AhR [T00018]	908	915	9.1654	AGCGCGTG	0.09164	0.1077
Sequence	AhR [T00018]	955	962	7.80436	CACGCGCA	0.0611	0.07192
Sequence	f(alpha)-f(epsilon) [T00287]	487	492	10.5214	CGCGGA	3.66577	4.38153
Sequence	f(alpha)-f(epsilon) [T00287]	525	530	14.4007	ACCGCA	0.97754	1.03988
Sequence	f(alpha)-f(epsilon) [T00287]	642	647	14.4007	TGCGGG	0.97754	1.03988
Sequence	f(alpha)-f(epsilon) [T00287]	748	753	5.72115	TCCGGG	1.46631	1.80954
Sequence	f(alpha)-f(epsilon) [T00287]	774	779	10.5214	CCCGGC	3.66577	4.38153
Sequence	f(alpha)-f(epsilon) [T00287]	871	876	10.5214	GTCGGC	3.66577	4.38153
Sequence	f(alpha)-f(epsilon) [T00287]	883	888	10.5214	CCCGGG	3.66577	4.38153
Sequence	f(alpha)-f(epsilon) [T00287]	963	968	10.5214	GCCGTG	3.66577	4.38153
Sequence	f(alpha)-f(epsilon) [T00287]	983	988	10.5214	CCCGGG	3.66577	4.38153
Sequence	HNF-6 [T03296]	603	613	10.9766	ATCCATCGTCC	0.07017	0.05968
Sequence	Pax-5 [T01201]	662	671	8.02106	AGTGGGTGGC	0.00859	0.01004
Sequence	Pax-5 [T01201]	683	692	12.7058	AGCTGGTGGC	0.1031	0.11834
Sequence	Pax-5 [T01201]	806	815	12.7058	GCCACGCCCC	0.1031	0.11834
Sequence	RXR-alpha [T01331]	850	860	8.98529	AGGTCACGCGC	0.03222	0.03124
Sequence	Sp1 [T00752]	756	765	3.30339	GGGGCGGGCA	0.01336	0.01833
Sequence	Sp1 [T00752]	886	895	3.2679	GGGGCGGGCG	0.01336	0.01833
Sequence	Sp1 [T00752]	936	945	0.070961	CCCCCGCCCC	0.00382	0.00589
Sequence	Sp1 [T00752]	968	977	0	GCCCCGCCCC	0.00382	0.00589
Sequence	Sp1 [T00752]	990	999	2.68433	TGGGCGGGGC	0.00955	0.01372
Sequence	E2F-1 [T01543]	612	620	11.9174	CCAAGCGGG	0.13747	0.17385
Sequence	E2F-1 [T01543]	639	647	11.6008	GCGTGCGGG	0.2062	0.26678
Sequence	E2F-1 [T01543]	755	763	9.30718	TGGGGCGGG	0.06873	0.09447
Sequence	E2F-1 [T01543]	885	893	9.94038	CGGGGCGGG	0.06873	0.09611
Sequence	E2F-1 [T01543]	938	946	9.94038	CCCGCCCCT	0.06873	0.09611
Sequence	E2F-1 [T01543]	970	978	9.94038	CCCGCCCCT	0.06873	0.09611
Sequence	E2F-1 [T01543]	989	997	5.28679	ATGGGCGGG	0.04582	0.0582
Sequence	PU.1 [T00702]	740	749	4.80004	GAGGAAGGTC	0.02768	0.02745
Sequence	CP2 [T00152]	727	737	7.84421	CTGGGTAGGAC	0.00501	0.00578
Sequence	NF-AT1 [T01944]	286	296	6.31078	AGGAAAACAAA	0.01289	0.01269
Sequence	NF-AT1 [T01944]	439	449	8.48091	AGGAAAAGTCA	0.01432	0.01541
Sequence	NF-AT1 [T01944]	551	561	3.30194	AGGAAAATCTA	0.01098	0.01
Sequence	Clock:Bmal1 [T05866]	499	510	14.1585	CAAGTCCACGCG	0.03508	0.0412
Sequence	NF-muNR [T01083]	360	370	4.72762	AGATTCAATTT	0.01623	0.01191
Sequence	LyF-1 [T00479]	241	251	4.77707	ATTTGGGAGGT	0.00716	0.00697
Sequence	Nkx2-1 [T00859]	227	237	12.8688	ACGTCACTTCG	0.03461	0.03314

## Sheet: Table 2_murine Sirt6
Putatie TF binding in murine Sirt6 promoter region (-1kb upstream of Sirt6 gene): Prediction done with PROMO online based tool								1
Sequence name	Factor name	Start position	End position	Dissimilarity	String	RE equally	RE query		Random Expectation (RE) gives the number of expected occurrences of the match in a random sequence of the same length as the query sequence according to the dissimilarity index. Two models are considered:
Sequence	c-Fos [T00122]	17	20	0.869615	TCAT	7.8125	7.62175	1
Sequence	c-Fos [T00122]	19	22	0.869615	ATGA	7.8125	7.62175	1	(1) Equiprobability for the 4 nucleotides (RE equally),
Sequence	c-Fos [T00122]	32	35	1.73923	TCAG	3.90625	3.85819	1	(2) Estimate the nucleotide probability as the nucleotide frequencies in the query sequence (RE query).
Sequence	c-Fos [T00122]	65	68	0.869615	GTGA	7.8125	7.62175	1
Sequence	c-Fos [T00122]	84	87	0.869615	ATGA	7.8125	7.62175	1
Sequence	c-Fos [T00122]	101	104	1.73923	CTGA	3.90625	3.85819	1
Sequence	c-Fos [T00122]	134	137	1.73923	TCAG	3.90625	3.85819	1
Sequence	c-Fos [T00122]	138	141	0	TTGA	3.90625	3.66456	1
Sequence	c-Fos [T00122]	173	176	1.73923	TCAG	3.90625	3.85819	1
Sequence	c-Fos [T00122]	177	180	0.869615	TCAT	7.8125	7.62175	1
Sequence	c-Fos [T00122]	179	182	0.869615	ATGA	7.8125	7.62175	1
Sequence	c-Fos [T00122]	197	200	1.73923	CTGA	3.90625	3.85819	1
Sequence	c-Fos [T00122]	211	214	1.73923	CTGA	3.90625	3.85819	1
Sequence	c-Fos [T00122]	226	229	1.73923	CTGA	3.90625	3.85819	1
Sequence	c-Fos [T00122]	254	257	1.73923	CTGA	3.90625	3.85819	1
Sequence	c-Fos [T00122]	259	262	0.869615	TCAC	7.8125	7.62175	1
Sequence	c-Fos [T00122]	281	284	0.869615	ATGA	7.8125	7.62175	1
Sequence	c-Fos [T00122]	318	321	1.73923	CTGA	3.90625	3.85819	1
Sequence	c-Fos [T00122]	322	325	0.869615	GTGA	7.8125	7.62175	1
Sequence	c-Fos [T00122]	434	437	0	TTGA	3.90625	3.66456	1
Sequence	c-Fos [T00122]	444	447	0.869615	TCAC	7.8125	7.62175	1
Sequence	c-Fos [T00122]	471	474	0.869615	GTGA	7.8125	7.62175	1
Sequence	c-Fos [T00122]	489	492	0.869615	GTGA	7.8125	7.62175	1
Sequence	c-Fos [T00122]	498	501	0	TTGA	3.90625	3.66456	1
Sequence	c-Fos [T00122]	504	507	0	TTGA	3.90625	3.66456	1
Sequence	c-Fos [T00122]	542	545	1.73923	TCAG	3.90625	3.85819	1
Sequence	c-Fos [T00122]	562	565	1.73923	CTGA	3.90625	3.85819	1
Sequence	c-Fos [T00122]	568	571	0	TTGA	3.90625	3.66456	1
Sequence	c-Fos [T00122]	576	579	1.73923	TCAG	3.90625	3.85819	1
Sequence	c-Fos [T00122]	603	606	0.869615	TCAC	7.8125	7.62175	1
Sequence	c-Fos [T00122]	616	619	0.869615	ATGA	7.8125	7.62175	1
Sequence	c-Fos [T00122]	661	664	1.73923	TCAG	3.90625	3.85819	1
Sequence	c-Fos [T00122]	681	684	0.869615	GTGA	7.8125	7.62175	1
Sequence	c-Fos [T00122]	690	693	0.869615	TCAC	7.8125	7.62175	1
Sequence	c-Fos [T00122]	704	707	0.869615	TCAT	7.8125	7.62175	1
Sequence	c-Fos [T00122]	735	738	0.869615	ATGA	7.8125	7.62175	1
Sequence	c-Fos [T00122]	741	744	0	TCAA	3.90625	3.66456	1
Sequence	c-Fos [T00122]	768	771	0	TCAA	3.90625	3.66456	1
Sequence	c-Fos [T00122]	853	856	0.869615	GTGA	7.8125	7.62175	1
Sequence	c-Fos [T00122]	863	866	1.73923	TCAG	3.90625	3.85819	1
Sequence	c-Fos [T00122]	880	883	0	TTGA	3.90625	3.66456	1
Sequence	c-Fos [T00122]	891	894	1.73923	CTGA	3.90625	3.85819	1
Sequence	c-Fos [T00122]	913	916	1.73923	CTGA	3.90625	3.85819	1
Sequence	c-Fos [T00122]	922	925	0	TCAA	3.90625	3.66456	1
Sequence	c-Fos [T00122]	930	933	1.73923	TCAG	3.90625	3.85819	1
Sequence	c-Fos [T00122]	934	937	1.73923	CTGA	3.90625	3.85819	1
Sequence	c-Fos [T00122]	947	950	0.869615	ATGA	7.8125	7.62175	1
Sequence	JunD [T00437]	16	21	0	GTCATG	0.48828	0.4819	1
Sequence	JunD [T00437]	18	23	0	CATGAC	0.48828	0.4819	1
Sequence	JunD [T00437]	64	69	3.29736	GGTGAC	1.46484	1.47345	1
Sequence	JunD [T00437]	172	177	3.29736	GTCAGT	1.46484	1.47345	1
Sequence	JunD [T00437]	176	181	0	GTCATG	0.48828	0.4819	1
Sequence	JunD [T00437]	321	326	3.29736	AGTGAC	1.46484	1.47345	1
Sequence	JunD [T00437]	470	475	3.29736	TGTGAC	1.46484	1.47345	1
Sequence	JunD [T00437]	497	502	2.72704	GTTGAC	1.46484	1.39319	1
Sequence	JunD [T00437]	503	508	0	CTTGAC	0.48828	0.4819	1
Sequence	JunD [T00437]	660	665	0.57031	GTCAGG	0.48828	0.50966	1
Sequence	JunD [T00437]	689	694	3.29736	GTCACA	1.46484	1.47345	1
Sequence	JunD [T00437]	734	739	2.72704	AATGAC	1.46484	1.39319	1
Sequence	JunD [T00437]	912	917	0.57031	CCTGAC	0.48828	0.50966	1
Sequence	JunD [T00437]	929	934	3.29736	GTCAGC	1.46484	1.47345	1
Sequence	JunD [T00437]	933	938	3.29736	GCTGAC	1.46484	1.47345	1
Sequence	c-Jun [T00131]	14	19	2.33682	GGGTCA	0.48828	0.49698	1
Sequence	c-Jun [T00131]	20	25	2.33682	TGACCC	0.48828	0.49698	1
Sequence	c-Jun [T00131]	66	71	1.08635	TGACGA	0.48828	0.46932	1
Sequence	c-Jun [T00131]	170	175	0.164111	ATGTCA	0.97656	0.93754	1
Sequence	c-Jun [T00131]	174	179	3.25906	CAGTCA	0.97656	0.99156	1
Sequence	c-Jun [T00131]	323	328	1.25046	TGACCA	0.48828	0.46822	1
Sequence	c-Jun [T00131]	472	477	2.33682	TGACAC	0.48828	0.49698	1
Sequence	c-Jun [T00131]	499	504	0.164111	TGACCT	0.97656	0.93754	1
Sequence	c-Jun [T00131]	505	510	1.08635	TGACTA	0.48828	0.46932	1
Sequence	c-Jun [T00131]	658	663	1.25046	TGGTCA	0.48828	0.46822	1
Sequence	c-Jun [T00131]	687	692	2.33682	GTGTCA	0.48828	0.49698	1
Sequence	c-Jun [T00131]	736	741	0	TGACTT	0.97656	0.93754	1
Sequence	c-Jun [T00131]	914	919	2.17271	TGACTC	0.48828	0.49457	1
Sequence	c-Jun [T00131]	927	932	1.25046	TTGTCA	0.48828	0.46822	1
Sequence	c-Jun [T00131]	935	940	0.164111	TGACCT	0.97656	0.93754	1
Sequence	AP-1 [T00032]	13	19	5.69868	TGGGTCA	0.18311	0.1788	1
Sequence	AP-1 [T00032]	20	26	7.98541	TGACCCT	0.24414	0.24975	1
Sequence	AP-1 [T00032]	66	72	11.129	TGACGAT	0.24414	0.24418	1
Sequence	AP-1 [T00032]	169	175	13.5986	GATGTCA	0.30518	0.29841	1
Sequence	AP-1 [T00032]	173	179	5.49244	TCAGTCA	0.18311	0.1788	1
Sequence	AP-1 [T00032]	323	329	11.393	TGACCAG	0.24414	0.237	1
Sequence	AP-1 [T00032]	472	478	6.7348	TGACACA	0.12207	0.11635	1
Sequence	AP-1 [T00032]	499	505	12.5624	TGACCTT	0.42725	0.42333	1
Sequence	AP-1 [T00032]	505	511	3.66163	TGACTAA	0.06104	0.05525	1
Sequence	AP-1 [T00032]	657	663	11.647	GTGGTCA	0.24414	0.237	1
Sequence	AP-1 [T00032]	686	692	9.02153	GGTGTCA	0.24414	0.24092	1
Sequence	AP-1 [T00032]	736	742	6.86376	TGACTTC	0.18311	0.17979	1
Sequence	AP-1 [T00032]	914	920	2.28673	TGACTCC	0.12207	0.12215	1
Sequence	AP-1 [T00032]	926	932	12.6832	GTTGTCA	0.42725	0.42333	1
Sequence	AP-1 [T00032]	935	941	12.5624	TGACCTC	0.42725	0.42333	1
Sequence	USF-1 [T00877]	62	69	4.78851	TGGGTGAC	0.12207	0.12914	1
Sequence	USF-1 [T00877]	319	326	4.93672	TGAGTGAC	0.12207	0.12914	1
Sequence	USF-1 [T00877]	468	475	0.652207	CCTGTGAC	0.12207	0.1263	1
Sequence	USF-1 [T00877]	689	696	0.652207	GTCACAGG	0.12207	0.1263	1
Sequence	YY1 [T00865]	69	74	3.55086	CGATTT	0.73242	0.6497	1
Sequence	YY1 [T00865]	108	113	3.7651	GGATTT	0.73242	0.65083	1
Sequence	YY1 [T00865]	119	124	0.856976	GCATTT	0.24414	0.22829	1
Sequence	YY1 [T00865]	591	596	0.642732	AAATGT	0.48828	0.45397	1
Sequence	YY1 [T00865]	712	717	3.7651	GGATTT	0.73242	0.65083	1
Sequence	YY1 [T00865]	749	754	1.74488	AAATAA	0.24414	0.208	1
Sequence	YY1 [T00865]	815	820	1.74488	AAATAA	0.24414	0.208	1
Sequence	YY1 [T00865]	987	992	0.642732	AAATGT	0.48828	0.45397	1
Sequence	C/EBPalpha [T00104]	71	76	2.57367	ATTTGG	0.48828	0.45671	1
Sequence	C/EBPalpha [T00104]	110	115	1.31239	ATTTCT	0.97656	0.84928	1
Sequence	C/EBPalpha [T00104]	121	126	1.31239	ATTTCT	0.97656	0.84928	1
Sequence	C/EBPalpha [T00104]	589	594	0.545402	AAAAAT	0.73242	0.62935	1
Sequence	C/EBPalpha [T00104]	714	719	2.57367	ATTTGG	0.48828	0.45671	1
Sequence	C/EBPalpha [T00104]	747	752	0.272701	CAAAAT	0.73242	0.62935	1
Sequence	C/EBPalpha [T00104]	813	818	0.766991	GTAAAT	0.97656	0.8982	1
Sequence	C/EBPalpha [T00104]	985	990	1.31239	ATAAAT	0.97656	0.84928	1
Sequence	POU2F1a [T00644]	71	79	14.6077	ATTTGGAAC	0.25177	0.22995	1
Sequence	NF-1 [T00537]	115	120	3.26947	TGTGGC	0.73242	0.79406	1
Sequence	NF-1 [T00537]	536	541	3.26947	TGTGGC	0.73242	0.79406	1
Sequence	NF-1 [T00537]	668	673	0.516379	GCCAGC	0.97656	1.04167	1
Sequence	NF-1 [T00537]	715	720	0.057531	TTTGGC	0.97656	0.98723	1
Sequence	NF-1 [T00537]	719	724	2.81062	GCCATG	1.2207	1.24861	1
Sequence	NF-1 [T00537]	782	787	0.057531	TTTGGC	0.97656	0.98723	1
Sequence	NF-1 [T00537]	884	889	0.057531	GCCAAG	0.97656	0.98723	1
Sequence	DEC2 [T05845]	81	90	12.2809	CATATGAAGA	0.30041	0.29235	1
Sequence	DEC2 [T05845]	131	140	6.14045	CATTCAGTTG	0.05722	0.05599	1
Sequence	DEC2 [T05845]	256	265	9.21068	GATTCACTAC	0.14305	0.1402	1
Sequence	DEC2 [T05845]	441	450	9.21068	TCTTCACTTC	0.14305	0.1402	1
Sequence	DEC2 [T05845]	944	953	12.2809	CACATGAACC	0.30041	0.29235	1
Sequence	HOXA5 [T00377]	71	75	1.92179	ATTTG	2.92969	2.6699	1
Sequence	HOXA5 [T00377]	110	114	5.83214	ATTTC	4.88281	4.51254	1
Sequence	HOXA5 [T00377]	121	125	5.83214	ATTTC	4.88281	4.51254	1
Sequence	HOXA5 [T00377]	132	136	3.87697	ATTCA	4.88281	4.41855	1
Sequence	HOXA5 [T00377]	143	147	5.83214	AGAAT	4.88281	4.51254	1
Sequence	HOXA5 [T00377]	200	204	3.84359	ATTGG	4.88281	4.41855	1
Sequence	HOXA5 [T00377]	229	233	3.84359	ATTGG	4.88281	4.41855	1
Sequence	HOXA5 [T00377]	257	261	3.87697	ATTCA	4.88281	4.41855	1
Sequence	HOXA5 [T00377]	284	288	7.75394	ATTGT	1.95312	1.82608	1
Sequence	HOXA5 [T00377]	337	341	5.83214	AGAAT	4.88281	4.51254	1
Sequence	HOXA5 [T00377]	430	434	7.75394	GCAAT	1.95312	1.82608	1
Sequence	HOXA5 [T00377]	433	437	5.79876	ATTGA	4.88281	4.51254	1
Sequence	HOXA5 [T00377]	590	594	5.83214	AAAAT	4.88281	4.51254	1
Sequence	HOXA5 [T00377]	695	699	5.83214	GGAAT	4.88281	4.51254	1
Sequence	HOXA5 [T00377]	714	718	1.92179	ATTTG	2.92969	2.6699	1
Sequence	HOXA5 [T00377]	732	736	5.83214	GGAAT	4.88281	4.51254	1
Sequence	HOXA5 [T00377]	748	752	5.83214	AAAAT	4.88281	4.51254	1
Sequence	HOXA5 [T00377]	797	801	5.83214	ATTCT	4.88281	4.51254	1
Sequence	HOXA5 [T00377]	814	818	3.87697	TAAAT	4.88281	4.41855	1
Sequence	HOXA5 [T00377]	978	982	5.83214	GGAAT	4.88281	4.51254	1
Sequence	HOXA5 [T00377]	986	990	3.87697	TAAAT	4.88281	4.41855	1
Sequence	f(alpha)-f(epsilon) [T00287]	158	163	10.5214	GCCGTT	3.66211	4.01206	1
Sequence	E2F-1 [T01543]	101	109	7.26381	CTGAGCGGG	0.09155	0.10039	1
Sequence	E2F-1 [T01543]	184	192	9.94038	CCCGCCTCG	0.06866	0.08617	1
Sequence	E2F-1 [T01543]	247	255	9.94038	CCCGCCTCT	0.06866	0.08617	1
Sequence	C/EBPbeta [T00017]	26	28	0	TGT	15.625	15.0784	1
Sequence	C/EBPbeta [T00017]	115	117	0	TGT	15.625	15.0784	1
Sequence	C/EBPbeta [T00017]	171	173	0	TGT	15.625	15.0784	1
Sequence	C/EBPbeta [T00017]	205	207	0	ACA	15.625	15.0784	1
Sequence	C/EBPbeta [T00017]	267	269	0	TGT	15.625	15.0784	1
Sequence	C/EBPbeta [T00017]	286	288	0	TGT	15.625	15.0784	1
Sequence	C/EBPbeta [T00017]	314	316	0	ACA	15.625	15.0784	1
Sequence	C/EBPbeta [T00017]	347	349	0	TGT	15.625	15.0784	1
Sequence	C/EBPbeta [T00017]	364	366	0	TGT	15.625	15.0784	1
Sequence	C/EBPbeta [T00017]	401	403	0	ACA	15.625	15.0784	1
Sequence	C/EBPbeta [T00017]	407	409	0	ACA	15.625	15.0784	1
Sequence	C/EBPbeta [T00017]	410	412	0	ACA	15.625	15.0784	1
Sequence	C/EBPbeta [T00017]	416	418	0	ACA	15.625	15.0784	1
Sequence	C/EBPbeta [T00017]	470	472	0	TGT	15.625	15.0784	1
Sequence	C/EBPbeta [T00017]	474	476	0	ACA	15.625	15.0784	1
Sequence	C/EBPbeta [T00017]	476	478	0	ACA	15.625	15.0784	1
Sequence	C/EBPbeta [T00017]	516	518	0	ACA	15.625	15.0784	1
Sequence	C/EBPbeta [T00017]	536	538	0	TGT	15.625	15.0784	1
Sequence	C/EBPbeta [T00017]	585	587	0	ACA	15.625	15.0784	1
Sequence	C/EBPbeta [T00017]	594	596	0	TGT	15.625	15.0784	1
Sequence	C/EBPbeta [T00017]	630	632	0	TGT	15.625	15.0784	1
Sequence	C/EBPbeta [T00017]	641	643	0	TGT	15.625	15.0784	1
Sequence	C/EBPbeta [T00017]	688	690	0	TGT	15.625	15.0784	1
Sequence	C/EBPbeta [T00017]	692	694	0	ACA	15.625	15.0784	1
Sequence	C/EBPbeta [T00017]	723	725	0	TGT	15.625	15.0784	1
Sequence	C/EBPbeta [T00017]	746	748	0	ACA	15.625	15.0784	1
Sequence	C/EBPbeta [T00017]	754	756	0	ACA	15.625	15.0784	1
Sequence	C/EBPbeta [T00017]	759	761	0	ACA	15.625	15.0784	1
Sequence	C/EBPbeta [T00017]	803	805	0	ACA	15.625	15.0784	1
Sequence	C/EBPbeta [T00017]	805	807	0	ACA	15.625	15.0784	1
Sequence	C/EBPbeta [T00017]	844	846	0	ACA	15.625	15.0784	1
Sequence	C/EBPbeta [T00017]	909	911	0	TGT	15.625	15.0784	1
Sequence	C/EBPbeta [T00017]	928	930	0	TGT	15.625	15.0784	1
Sequence	C/EBPbeta [T00017]	943	945	0	ACA	15.625	15.0784	1
Sequence	C/EBPbeta [T00017]	945	947	0	ACA	15.625	15.0784	1
Sequence	C/EBPbeta [T00017]	957	959	0	ACA	15.625	15.0784	1
Sequence	C/EBPbeta [T00017]	959	961	0	ACA	15.625	15.0784	1
Sequence	C/EBPbeta [T00017]	964	966	0	ACA	15.625	15.0784	1
Sequence	C/EBPbeta [T00017]	966	968	0	ACA	15.625	15.0784	1
Sequence	C/EBPbeta [T00017]	968	970	0	ACA	15.625	15.0784	1
Sequence	C/EBPbeta [T00017]	970	972	0	ACA	15.625	15.0784	1
Sequence	C/EBPbeta [T00017]	972	974	0	ACA	15.625	15.0784	1
Sequence	C/EBPbeta [T00017]	983	985	0	ACA	15.625	15.0784	1
Sequence	C/EBPbeta [T00017]	990	992	0	TGT	15.625	15.0784	1
Sequence	C/EBPbeta [T00017]	994	996	0	ACA	15.625	15.0784	1
Sequence	HNF-3beta [T02344]	9	18	9.21068	TTGCTGGGTC	0.14305	0.14599	1
Sequence	HNF-3beta [T02344]	227	236	9.21068	TGATTGGGCA	0.14305	0.14599	1
Sequence	HNF-3beta [T02344]	239	248	12.2809	TGCCCAGCCC	0.30041	0.31017	1
Sequence	HNF-3beta [T02344]	455	464	9.21068	AAGTTGGGCG	0.14305	0.14599	1
Sequence	HNF-3beta [T02344]	784	793	12.2809	TGGCTGGGTG	0.30041	0.31017	1
Sequence	HNF-3beta [T02344]	788	797	13.4589	TGGGTGGGGA	0.10014	0.11055	1
Sequence	myogenin [T00528]	8	14	5.95887	TTTGCTG	0.24414	0.2415	1
Sequence	myogenin [T00528]	207	213	7.0088	AAAGCTG	0.24414	0.25578	1
Sequence	myogenin [T00528]	243	249	8.52667	CAGCCCC	0.12207	0.14068	1
Sequence	myogenin [T00528]	339	345	5.41986	AATGCTG	0.18311	0.17855	1
Sequence	myogenin [T00528]	465	471	11.2366	CAGCCTG	0.24414	0.26021	1
Sequence	myogenin [T00528]	670	676	3.75985	CAGCTCC	0.12207	0.12861	1
Sequence	myogenin [T00528]	783	789	12.3146	TTGGCTG	0.24414	0.24661	1
Sequence	myogenin [T00528]	864	870	0.539016	CAGCAGG	0.06104	0.06574	1
Sequence	myogenin [T00528]	930	936	3.20599	TCAGCTG	0.12207	0.12332	1
Sequence	myogenin [T00528]	931	937	3.20599	CAGCTGA	0.12207	0.12332	1
Sequence	MyoD [T00526]	7	14	10.5291	CTTTGCTG	0.21362	0.21625	1
Sequence	MyoD [T00526]	206	213	12.33	CAAAGCTG	0.04578	0.04949	1
Sequence	MyoD [T00526]	243	250	14.8812	CAGCCCCG	0.15259	0.16579	1
Sequence	MyoD [T00526]	338	345	11.176	GAATGCTG	0.18311	0.1789	1
Sequence	MyoD [T00526]	465	472	13.5512	CAGCCTGT	0.06104	0.06145	1
Sequence	MyoD [T00526]	670	677	9.752	CAGCTCCA	0.24414	0.24885	1
Sequence	MyoD [T00526]	864	871	0	CAGCAGGT	0.01526	0.01584	1
Sequence	MyoD [T00526]	929	936	3.77793	GTCAGCTG	0.07629	0.07723	1
Sequence	MyoD [T00526]	931	938	3.77793	CAGCTGAC	0.07629	0.07723	1
Sequence	HNF-6 [T03296]	277	287	13.7207	ATCTATGATTG	0.08011	0.07427	1
Sequence	HNF-6 [T03296]	473	483	5.48829	GACACATGGAT	0.02003	0.01852	1
Sequence	HNF-6 [T03296]	705	715	2.74414	CATCCATGGAT	0.00572	0.00527	1
Sequence	HNF-6 [T03296]	706	716	3.63199	ATCCATGGATT	0.00572	0.00499	1
Sequence	GR [T00335]	406	412	4.51815	GACAACA	0.36621	0.34514	1
Sequence	GR [T00335]	723	729	12.0999	TGTTGGG	0.73242	0.69151	1
Sequence	GR [T00335]	742	748	8.30903	CAAAACA	0.91553	0.86975	1
Sequence	GR [T00335]	750	756	8.30903	AATAACA	0.91553	0.86975	1
Sequence	GR [T00335]	755	761	8.30903	CAAAACA	0.91553	0.86975	1
Sequence	GR [T00335]	840	846	8.30903	GGGAACA	0.91553	0.86975	1
Sequence	TCF-1(P) [T01109]	193	202	13.6674	GACTCTGATT	0.03433	0.03241	1
Sequence	TCF-1(P) [T01109]	250	259	7.86043	GCCTCTGATT	0.01717	0.01641	1
Sequence	TCF-1(P) [T01109]	416	425	12.5534	ACATAGAGAC	0.13733	0.13603	1
Sequence	TCF-1(P) [T01109]	619	628	8.71049	AGCAAGAGAG	0.07439	0.07918	1
Sequence	NF-muNR [T01083]	431	441	5.74168	CAATTGAGTAT	0.01764	0.01616	1
Sequence	TFE3-S [T00814]	471	482	8.97743	GTGACACATGGA	0.01931	0.01937	1
Sequence	TFE3-S [T00814]	940	951	11.9519	TCCACACATGAA	0.01931	0.01755	1
Sequence	HES-1 [T01649]	484	491	7.45315	CTTGGGTG	0.30518	0.30283	1
Sequence	HES-1 [T01649]	503	510	12.3854	CTTGACTA	0.48828	0.49145	1
Sequence	HES-1 [T01649]	544	551	12.3854	AGTGCAAG	0.48828	0.49145	1
Sequence	HES-1 [T01649]	617	624	13.5911	TGAGCAAG	0.24414	0.24795	1
Sequence	HES-1 [T01649]	879	886	9.86456	CTTGAGCC	0.30518	0.30535	1
Sequence	HES-1 [T01649]	882	889	12.3854	GAGCCAAG	0.48828	0.49145	1
Sequence	HES-1 [T01649]	919	926	14.9063	CCTTCAAG	0.24414	0.23377	1
Sequence	CRE-BP2 [T01017]	736	743	4.89864	TGACTTCA	0.03052	0.0284	1
Sequence	HNF-3 [T00370]	742	752	12.4566	CAAAACAAAAT	0.03719	0.03318	1
Sequence	HNF-3 [T00370]	968	978	10.5695	ACACACAAACG	0.0515	0.04787	1
Sequence	RXR-alpha [T01331]	494	504	10.8359	TGGGTTGACCT	0.04435	0.04315	1
Sequence	RXR-alpha [T01331]	930	940	10.8359	TCAGCTGACCT	0.04435	0.04315	1
Sequence	NF-X [T01232]	926	937	14.8487	GTTGTCAGCTGA	0.01127	0.01212	1
Sequence	RelA [T00595]	840	849	14.9052	GGGAACAGGA	0.05627	0.06162	1
Sequence	NF-kappaB [T00588]	351	358	3.69266	GGGAACCA	0.15259	0.16663	1
Sequence	NF-kappaB [T00588]	395	402	2.62334	GGGAAGAC	0.09155	0.10095	1
Sequence	NF-kappaB [T00588]	840	847	4.21067	GGGAACAG	0.06104	0.06625	1
Sequence	c-Rel [T00169]	45	54	9.21068	TGGGAGACTT	0.14305	0.15091	1
Sequence	c-Rel [T00169]	632	641	9.21068	TGGGAGATCT	0.14305	0.15091	1
Sequence	c-Rel [T00169]	792	801	9.21068	TGGGGATTCT	0.14305	0.15091	1
Sequence	c-Rel [T00169]	837	846	9.21068	TGGGGGAACA	0.14305	0.15091	1
Sequence	Yi [T00913]	100	109	11.0003	ACTGAGCGGG	0.1545	0.18163	1
Sequence	Yi [T00913]	388	397	12.6979	AGGCAGTGGG	0.12875	0.1529	1
Sequence	Yi [T00913]	488	497	14.1748	GGTGAGTGGG	0.24033	0.29041	1
Sequence	Yi [T00913]	821	830	10.7414	AGGAGGTGGG	0.02098	0.02473	1
Sequence	Nkx2-1 [T00859]	802	812	9.29622	AACACACTTAG	0.02956	0.0285	1
Sequence	NF-AT4 [T01949]	5	12	11.2611	GACTTTGC	0.76294	0.68852	1
Sequence	NF-AT4 [T01949]	564	571	7.50739	GAGTTTGA	0.30518	0.27362	1
Sequence	NF-AT4 [T01949]	712	719	11.2611	GGATTTGG	0.76294	0.68852	1
Sequence	LyF-1 [T00479]	59	69	14.6163	GTCTGGGTGAC	0.06866	0.06949	1
Sequence	LyF-1 [T00479]	629	639	3.88792	TTGTGGGAGAT	0.00763	0.00817	1
Sequence	COE1 [T01112]	527	535	3.66744	CTCCTGGGA	0.03052	0.03374	1
Sequence	GATA-2 [T01302]	140	147	8.98372	GATAGAAT	0.18311	0.18083	1
Sequence	TCF-2 [T01110]	107	116	12.2809	GGGATTTCTG	0.30041	0.31349	1

## Sheet: Table 3_human NAMPT
Putative TF binding in human NAMPT promoter region (-1kb upstream of NAMPT gene): Prediction done with PROMO online based tool
Sequence name	Factor name	Start position	End position	Dissimilarity	String	RE equally	RE query
Sequence	GR-beta [T01920]	4	8	0.840383	AATGA	3.90625	2.89528		Random Expectation (RE) gives the number of expected occurrences of the match in a random sequence of the same length as the query sequence according to the dissimilarity index. Two models are considered:
Sequence	GR-beta [T01920]	16	20	4.20191	AATAA	3.90625	2.90543
Sequence	GR-beta [T01920]	40	44	3.36153	AATAT	1.95312	1.31031		(1) Equiprobability for the 4 nucleotides (RE equally),
Sequence	GR-beta [T01920]	50	54	4.20191	AATCG	3.90625	2.90543		(2) Estimate the nucleotide probability as the nucleotide frequencies in the query sequence (RE query).
Sequence	GR-beta [T01920]	103	107	0.840383	CAATT	3.90625	2.89528
Sequence	GR-beta [T01920]	104	108	0	AATTT	1.95312	1.31031
Sequence	GR-beta [T01920]	107	111	4.20191	TTATT	3.90625	2.90543
Sequence	GR-beta [T01920]	118	122	4.20191	CTATT	3.90625	2.90543
Sequence	GR-beta [T01920]	141	145	3.36153	AATCT	1.95312	1.31031
Sequence	GR-beta [T01920]	199	203	0.840383	AATGG	3.90625	2.89528
Sequence	GR-beta [T01920]	207	211	5.0423	GTATT	1.95312	1.58981
Sequence	GR-beta [T01920]	231	235	0.840383	TCATT	3.90625	2.89528
Sequence	GR-beta [T01920]	244	248	4.20191	TTATT	3.90625	2.90543
Sequence	GR-beta [T01920]	273	277	5.0423	GGATT	1.95312	1.58981
Sequence	GR-beta [T01920]	353	357	5.0423	AATAC	1.95312	1.58981
Sequence	GR-beta [T01920]	364	368	0.840383	CAATT	3.90625	2.89528
Sequence	GR-beta [T01920]	365	369	0.840383	AATTA	3.90625	2.89528
Sequence	GR-beta [T01920]	382	386	0.840383	TCATT	3.90625	2.89528
Sequence	GR-beta [T01920]	400	404	1.68077	GAATT	1.95312	1.58384
Sequence	GR-beta [T01920]	401	405	1.68077	AATTC	1.95312	1.58384
Sequence	GR-beta [T01920]	632	636	5.0423	AATCC	1.95312	1.58981
Sequence	XBP-1 [T00902]	5	10	8.75604	ATGAGA	1.46484	1.15168
Sequence	XBP-1 [T00902]	127	132	12.0673	ATGCGG	1.46484	1.39087
Sequence	XBP-1 [T00902]	153	158	13.651	ATGCAA	1.46484	1.39035
Sequence	XBP-1 [T00902]	169	174	12.0673	ACGCAT	1.46484	1.39087
Sequence	XBP-1 [T00902]	173	178	8.75604	ATGAGA	1.46484	1.15168
Sequence	XBP-1 [T00902]	219	224	0	AGTCAT	0.48828	0.43295
Sequence	XBP-1 [T00902]	229	234	0	CGTCAT	0.48828	0.43295
Sequence	XBP-1 [T00902]	292	297	8.75604	ATGATA	1.46484	1.15168
Sequence	XBP-1 [T00902]	380	385	7.17231	CCTCAT	1.46484	1.15004
Sequence	XBP-1 [T00902]	477	482	9.78991	AGCCAT	0.97656	0.95792
Sequence	XBP-1 [T00902]	513	518	12.0673	CTGCAT	1.46484	1.39087
Sequence	XBP-1 [T00902]	522	527	8.75604	ATGAAA	1.46484	1.15168
Sequence	XBP-1 [T00902]	952	957	13.651	GTGCAT	1.46484	1.39035
Sequence	FOXP3 [T04280]	16	21	9.51289	AATAAC	3.66211	3.42999
Sequence	FOXP3 [T04280]	54	59	4.75645	GTTTTC	1.46484	1.24001
Sequence	FOXP3 [T04280]	95	100	4.75645	AAAAAC	1.46484	1.24001
Sequence	FOXP3 [T04280]	121	126	11.3379	TTAAAC	1.2207	0.99703
Sequence	FOXP3 [T04280]	148	153	6.58144	GTTTTA	0.48828	0.36019
Sequence	FOXP3 [T04280]	157	162	4.75645	AAAAAC	1.46484	1.24001
Sequence	FOXP3 [T04280]	162	167	9.51289	CGCAAC	3.66211	3.42999
Sequence	FOXP3 [T04280]	175	180	9.51289	GAGAAC	3.66211	3.42999
Sequence	FOXP3 [T04280]	254	259	9.51289	GTTGCC	3.66211	3.42999
Sequence	FOXP3 [T04280]	257	262	9.51289	GCCAAC	3.66211	3.42999
Sequence	FOXP3 [T04280]	265	270	14.2693	GTTTCC	2.92969	2.58488
Sequence	FOXP3 [T04280]	285	290	11.3379	TATAAC	1.2207	0.99703
Sequence	FOXP3 [T04280]	333	338	9.51289	GTTGCC	3.66211	3.42999
Sequence	FOXP3 [T04280]	417	422	6.58144	TTCAAC	0.48828	0.36019
Sequence	FOXP3 [T04280]	739	744	4.75645	GAAAAC	1.46484	1.24001
Sequence	c-Myb [T00137]	18	25	9.81517	TAACTTGA	0.18311	0.14563
Sequence	c-Myb [T00137]	177	184	4.27009	GAACTGCG	0.03052	0.03238
Sequence	c-Myb [T00137]	259	266	12.5617	CAACTCGT	0.21362	0.15441
Sequence	c-Myb [T00137]	657	664	4.27009	TAACTGCG	0.03052	0.03238
Sequence	c-Myb [T00137]	861	868	13.8471	GAACTCGA	0.12207	0.09811
Sequence	c-Myb [T00137]	867	874	10.4274	GAACTTAG	0.09155	0.07686
Sequence	C/EBPbeta [T00581]	22	25	1.36656	TTGA	7.8125	7.03217
Sequence	C/EBPbeta [T00581]	29	32	0	ACAA	7.8125	7.05056
Sequence	C/EBPbeta [T00581]	102	105	1.36656	TCAA	7.8125	7.03217
Sequence	C/EBPbeta [T00581]	133	136	0	ACAA	7.8125	7.05056
Sequence	C/EBPbeta [T00581]	155	158	0	GCAA	7.8125	7.05056
Sequence	C/EBPbeta [T00581]	163	166	0	GCAA	7.8125	7.05056
Sequence	C/EBPbeta [T00581]	184	187	0	GCAA	7.8125	7.05056
Sequence	C/EBPbeta [T00581]	195	198	1.63987	TTGG	7.8125	7.03217
Sequence	C/EBPbeta [T00581]	211	214	1.63987	TTGG	7.8125	7.03217
Sequence	C/EBPbeta [T00581]	249	252	1.63987	TTGG	7.8125	7.03217
Sequence	C/EBPbeta [T00581]	255	258	0	TTGC	7.8125	7.05056
Sequence	C/EBPbeta [T00581]	258	261	1.63987	CCAA	7.8125	7.03217
Sequence	C/EBPbeta [T00581]	318	321	1.36656	TCAA	7.8125	7.03217
Sequence	C/EBPbeta [T00581]	326	329	1.63987	TTGG	7.8125	7.03217
Sequence	C/EBPbeta [T00581]	334	337	0	TTGC	7.8125	7.05056
Sequence	C/EBPbeta [T00581]	351	354	0	GCAA	7.8125	7.05056
Sequence	C/EBPbeta [T00581]	363	366	1.36656	TCAA	7.8125	7.03217
Sequence	C/EBPbeta [T00581]	374	377	0	TTGT	7.8125	7.05056
Sequence	C/EBPbeta [T00581]	418	421	1.36656	TCAA	7.8125	7.03217
Sequence	C/EBPbeta [T00581]	432	435	0	TTGC	7.8125	7.05056
Sequence	C/EBPbeta [T00581]	446	449	1.36656	TCAA	7.8125	7.03217
Sequence	C/EBPbeta [T00581]	458	461	1.36656	TCAA	7.8125	7.03217
Sequence	C/EBPbeta [T00581]	466	469	1.36656	TCAA	7.8125	7.03217
Sequence	C/EBPbeta [T00581]	599	602	0	ACAA	7.8125	7.05056
Sequence	C/EBPbeta [T00581]	646	649	0	ACAA	7.8125	7.05056
Sequence	C/EBPbeta [T00581]	810	813	0	GCAA	7.8125	7.05056
Sequence	TBP [T00794]	32	41	0.935771	AGTCTATAAA	0.06104	0.03369
Sequence	MEF-2A [T01005]	33	43	11.881	GTCTATAAATA	0.06008	0.03752
Sequence	MEF-2A [T01005]	108	118	11.881	TATTTTTAAGC	0.06008	0.03752
Sequence	MEF-2A [T01005]	245	255	7.98234	TATTTTGGGGT	0.02003	0.01108
Sequence	HNF-3alpha [T02512]	36	43	3.50007	TATAAATA	0.13733	0.07122
Sequence	HNF-3alpha [T02512]	104	111	10.5002	AATTTATT	0.59509	0.36697
Sequence	HNF-3alpha [T02512]	108	115	0	TATTTTTA	0.04578	0.02375
Sequence	HNF-3alpha [T02512]	208	215	14.0003	TATTTGGG	0.82397	0.58601
Sequence	HNF-3alpha [T02512]	245	252	7.00013	TATTTTGG	0.41199	0.24303
Sequence	HNF-3alpha [T02512]	274	281	11.8431	GATTTAAA	0.19836	0.10688
Sequence	TFII-I [T00824]	41	46	4.75645	ATATCC	1.46484	1.39063
Sequence	TFII-I [T00824]	71	76	9.51289	TTTTCC	3.66211	3.86603
Sequence	TFII-I [T00824]	86	91	9.51289	TTATCC	3.66211	3.86603
Sequence	TFII-I [T00824]	131	136	9.51289	GGACAA	3.66211	3.86603
Sequence	TFII-I [T00824]	139	144	14.2693	GGAATC	2.92969	2.9118
Sequence	TFII-I [T00824]	197	202	4.75645	GGAATG	1.46484	1.39063
Sequence	TFII-I [T00824]	265	270	9.51289	GTTTCC	3.66211	3.86603
Sequence	TFII-I [T00824]	273	278	9.51289	GGATTT	3.66211	3.86603
Sequence	TFII-I [T00824]	339	344	9.51289	TTTTCC	3.66211	3.86603
Sequence	TFII-I [T00824]	343	348	9.51289	CCTTCC	3.66211	3.86603
Sequence	TFII-I [T00824]	374	379	9.51289	TTGTCC	3.66211	3.86603
Sequence	TFII-I [T00824]	395	400	4.75645	GGACTG	1.46484	1.39063
Sequence	TFII-I [T00824]	401	406	9.51289	AATTCC	3.66211	3.86603
Sequence	TFII-I [T00824]	439	444	9.51289	GGAAAA	3.66211	3.86603
Sequence	TFII-I [T00824]	499	504	0	GGAAAG	0.73242	0.76148
Sequence	TFII-I [T00824]	543	548	6.58144	CACTCC	0.48828	0.52377
Sequence	TFII-I [T00824]	564	569	14.2693	GGATCT	2.92969	2.9118
Sequence	TFII-I [T00824]	593	598	11.3379	GGAGGG	1.2207	1.45482
Sequence	TFII-I [T00824]	597	602	9.51289	GGACAA	3.66211	3.86603
Sequence	TFII-I [T00824]	606	611	9.51289	GGATGG	3.66211	3.86603
Sequence	TFII-I [T00824]	631	636	14.2693	TAATCC	2.92969	2.9118
Sequence	TFII-I [T00824]	642	647	11.3379	GGAGAC	1.2207	1.45482
Sequence	TFII-I [T00824]	671	676	9.51289	GGACGG	3.66211	3.86603
Sequence	TFII-I [T00824]	751	756	4.75645	GGACTG	1.46484	1.39063
Sequence	TFII-I [T00824]	761	766	9.51289	GGACGG	3.66211	3.86603
Sequence	TFII-I [T00824]	765	770	9.51289	GGAAGG	3.66211	3.86603
Sequence	TFII-I [T00824]	768	773	14.2693	AGGTCC	2.92969	2.9118
Sequence	TFII-I [T00824]	819	824	9.51289	GGAACG	3.66211	3.86603
Sequence	TFII-I [T00824]	827	832	11.3379	CCCTCC	1.2207	1.45482
Sequence	TFII-I [T00824]	841	846	11.3379	CCCTCC	1.2207	1.45482
Sequence	TFII-I [T00824]	860	865	14.2693	GGAACT	2.92969	2.9118
Sequence	TFII-I [T00824]	959	964	14.2693	ACGTCC	2.92969	2.9118
Sequence	GATA-1 [T00306]	42	47	2.17638	TATCCT	1.95312	1.73334
Sequence	GATA-1 [T00306]	64	69	0.863549	TATCAC	0.97656	0.71674
Sequence	GATA-1 [T00306]	87	92	1.89635	TATCCG	1.95312	1.73334
Sequence	GATA-1 [T00306]	90	95	1.89635	CCGATA	1.95312	1.73334
Sequence	GATA-1 [T00306]	292	297	1.03857	ATGATA	0.97656	0.71674
Sequence	GATA-1 [T00306]	386	391	0	TATCTG	0.48828	0.39315
Sequence	GATA-2 [T00308]	60	68	7.77778	ACTGTATCA	0.15259	0.13049
Sequence	GATA-2 [T00308]	382	390	2.22222	TCATTATCT	0.11444	0.09737
Sequence	NF-AT2 [T01945]	67	76	3.81494	CACTTTTTCC	0.00572	0.00454
Sequence	NF-AT2 [T01945]	439	448	14.7673	GGAAAAGTCA	0.0267	0.02615
Sequence	STAT4 [T01577]	71	76	1.47059	TTTTCC	0.97656	0.86996
Sequence	STAT4 [T01577]	139	144	2.94118	GGAATC	1.46484	1.43415
Sequence	STAT4 [T01577]	197	202	4.41176	GGAATG	0.97656	1.04828
Sequence	STAT4 [T01577]	265	270	1.47059	GTTTCC	0.97656	0.86996
Sequence	STAT4 [T01577]	339	344	1.47059	TTTTCC	0.97656	0.86996
Sequence	STAT4 [T01577]	343	348	5.88235	CCTTCC	0.24414	0.28639
Sequence	STAT4 [T01577]	401	406	1.47059	AATTCC	0.97656	0.86996
Sequence	STAT4 [T01577]	439	444	1.47059	GGAAAA	0.97656	0.86996
Sequence	STAT4 [T01577]	499	504	2.94118	GGAAAG	1.46484	1.43415
Sequence	STAT4 [T01577]	676	681	4.41176	GGAAGA	0.97656	1.04828
Sequence	STAT4 [T01577]	765	770	5.88235	GGAAGG	0.24414	0.28639
Sequence	STAT4 [T01577]	819	824	4.41176	GGAACG	0.97656	1.04828
Sequence	STAT4 [T01577]	860	865	1.47059	GGAACT	0.97656	0.86996
Sequence	STAT4 [T01577]	918	923	4.41176	GCTTCC	0.97656	1.04828
Sequence	STAT4 [T01577]	942	947	4.41176	GGAAGA	0.97656	1.04828
Sequence	c-Ets-1 [T00112]	72	78	1.38495	TTTCCTG	0.18311	0.15367
Sequence	c-Ets-1 [T00112]	137	143	9.84125	AGGGAAT	0.12207	0.1073
Sequence	c-Ets-1 [T00112]	195	201	9.19359	TTGGAAT	0.42725	0.4181
Sequence	c-Ets-1 [T00112]	266	272	7.19944	TTTCCCA	0.36621	0.36806
Sequence	c-Ets-1 [T00112]	340	346	1.64112	TTTCCTT	0.18311	0.15367
Sequence	c-Ets-1 [T00112]	344	350	5.43022	CTTCCCG	0.18311	0.2216
Sequence	c-Ets-1 [T00112]	402	408	8.93742	ATTCCAC	0.42725	0.4181
Sequence	c-Ets-1 [T00112]	437	443	6.81517	CGGGAAA	0.36621	0.36806
Sequence	c-Ets-1 [T00112]	497	503	1.51304	GAGGAAA	0.18311	0.15367
Sequence	c-Ets-1 [T00112]	674	680	5.43022	CGGGAAG	0.18311	0.2216
Sequence	c-Ets-1 [T00112]	763	769	3.35916	ACGGAAG	0.30518	0.31482
Sequence	c-Ets-1 [T00112]	817	823	9.27686	TGGGAAC	0.18311	0.19434
Sequence	c-Ets-1 [T00112]	858	864	8.8926	CGGGAAC	0.42725	0.4181
Sequence	c-Ets-1 [T00112]	919	925	5.81449	CTTCCCA	0.18311	0.17218
Sequence	c-Ets-1 [T00112]	940	946	0.128087	GAGGAAG	0.12207	0.13009
Sequence	STAT1beta [T01573]	71	80	11.5937	TTTTCCTGGC	0.1545	0.13789
Sequence	STAT1beta [T01573]	265	274	11.5937	GTTTCCCAGG	0.1545	0.13789
Sequence	STAT1beta [T01573]	495	504	11.5937	CGGAGGAAAG	0.1545	0.13789
Sequence	ENKTF-1 [T00255]	77	84	13.8855	TGGCTACT	0.54932	0.66834
Sequence	ENKTF-1 [T00255]	253	260	13.8855	GGTTGCCA	0.54932	0.66834
Sequence	ENKTF-1 [T00255]	327	334	12.6298	TGGCCCGT	1.09863	1.22264
Sequence	ENKTF-1 [T00255]	474	481	6.94276	CTCAGCCA	0.73242	0.92176
Sequence	ENKTF-1 [T00255]	716	723	6.94276	TGGCGTGA	0.73242	0.92176
Sequence	ENKTF-1 [T00255]	743	750	13.8855	ACCGGCCA	0.54932	0.66834
Sequence	ENKTF-1 [T00255]	802	809	5.68701	TGGCACTG	0.36621	0.41789
Sequence	ENKTF-1 [T00255]	808	815	6.94276	TGGCAAAG	0.73242	0.92176
Sequence	ENKTF-1 [T00255]	930	937	6.94276	TGGCGTCT	0.73242	0.92176
Sequence	TFIID [T00820]	110	116	0	TTTTTAA	0.54932	0.31597
Sequence	TFIID [T00820]	119	125	4.00728	TATTAAA	0.54932	0.31328
Sequence	TFIID [T00820]	154	160	3.07509	TGCAAAA	0.06104	0.04477
Sequence	TFIID [T00820]	266	272	9.5521	TTTCCCA	0.73242	0.57217
Sequence	TFIID [T00820]	293	299	5.54483	TGATAAA	0.36621	0.23591
Sequence	TFIID [T00820]	316	322	9.5521	TGTCAAA	0.73242	0.57217
Sequence	TFIID [T00820]	415	421	0	TTTTCAA	0.54932	0.31597
Sequence	TFIID [T00820]	456	462	8.01456	TCTCAAA	1.09863	0.75982
Sequence	TFIID [T00820]	567	573	4.00728	TCTTAAA	0.54932	0.31328
Sequence	TFIID [T00820]	808	814	9.5521	TGGCAAA	0.73242	0.57217
Sequence	PR B [T00696]	124	130	11.1482	AACATGC	1.09863	0.87268
Sequence	PR A [T01661]	124	130	11.1482	AACATGC	1.09863	0.87268
Sequence	SRY [T00997]	130	138	7.17561	CGGACAAAG	0.15259	0.13129
Sequence	SRY [T00997]	315	323	10.2638	CTGTCAAAG	0.12207	0.1077
Sequence	SRY [T00997]	430	438	7.17561	CTTTGCTCG	0.15259	0.13129
Sequence	SRY [T00997]	455	463	10.2638	CTCTCAAAG	0.12207	0.1077
Sequence	SRY [T00997]	463	471	3.08822	GGATCAAAG	0.03052	0.02232
Sequence	SRY [T00997]	643	651	7.17561	GAGACAAAG	0.15259	0.13129
Sequence	SRY [T00997]	807	815	13.3521	CTGGCAAAG	0.12207	0.13089
Sequence	TCF-4E [T02878]	132	138	12.6048	GACAAAG	0.24414	0.24019
Sequence	TCF-4E [T02878]	317	323	9.45358	GTCAAAG	0.24414	0.20634
Sequence	TCF-4E [T02878]	430	436	0	CTTTGCT	0.06104	0.05436
Sequence	TCF-4E [T02878]	457	463	9.45358	CTCAAAG	0.24414	0.20634
Sequence	TCF-4E [T02878]	465	471	3.15119	ATCAAAG	0.12207	0.09852
Sequence	TCF-4E [T02878]	645	651	12.6048	GACAAAG	0.24414	0.24019
Sequence	TCF-4E [T02878]	809	815	6.30239	GGCAAAG	0.30518	0.27516
Sequence	GR-alpha [T00337]	45	49	0	CCTGT	3.90625	3.8351
Sequence	GR-alpha [T00337]	75	79	8.07388	CCTGG	3.90625	4.62727
Sequence	GR-alpha [T00337]	100	104	6.2631	CCTCA	1.95312	1.9144
Sequence	GR-alpha [T00337]	135	139	0.207689	AAAGG	3.90625	3.8351
Sequence	GR-alpha [T00337]	270	274	8.07388	CCAGG	3.90625	4.62727
Sequence	GR-alpha [T00337]	314	318	0	CCTGT	3.90625	3.8351
Sequence	GR-alpha [T00337]	320	324	0.207689	AAAGG	3.90625	3.8351
Sequence	GR-alpha [T00337]	337	341	0.207689	CCTTT	3.90625	3.8351
Sequence	GR-alpha [T00337]	343	347	8.28157	CCTTC	3.90625	4.62877
Sequence	GR-alpha [T00337]	367	371	6.05541	TTAGG	1.95312	1.91591
Sequence	GR-alpha [T00337]	380	384	6.2631	CCTCA	1.95312	1.9144
Sequence	GR-alpha [T00337]	392	396	6.2631	TGAGG	1.95312	1.9144
Sequence	GR-alpha [T00337]	423	427	8.07388	GCAGG	3.90625	4.62727
Sequence	GR-alpha [T00337]	460	464	0.207689	AAAGG	3.90625	3.8351
Sequence	GR-alpha [T00337]	496	500	8.28157	GGAGG	3.90625	4.62877
Sequence	GR-alpha [T00337]	525	529	0.207689	AAAGG	3.90625	3.8351
Sequence	GR-alpha [T00337]	534	538	6.2631	CCTCA	1.95312	1.9144
Sequence	GR-alpha [T00337]	540	544	6.2631	CCTCA	1.95312	1.9144
Sequence	GR-alpha [T00337]	547	551	6.2631	CCTCA	1.95312	1.9144
Sequence	GR-alpha [T00337]	560	564	8.07388	CCTGG	3.90625	4.62727
Sequence	GR-alpha [T00337]	575	579	0	ACAGG	3.90625	3.8351
Sequence	GR-alpha [T00337]	581	585	6.05541	TCAGG	1.95312	1.91591
Sequence	GR-alpha [T00337]	584	588	8.28157	GGAGG	3.90625	4.62877
Sequence	GR-alpha [T00337]	590	594	6.05541	TCAGG	1.95312	1.91591
Sequence	GR-alpha [T00337]	593	597	8.28157	GGAGG	3.90625	4.62877
Sequence	GR-alpha [T00337]	602	606	0.207689	AGAGG	3.90625	3.8351
Sequence	GR-alpha [T00337]	610	614	8.28157	GGAGG	3.90625	4.62877
Sequence	GR-alpha [T00337]	617	621	0.207689	AAAGG	3.90625	3.8351
Sequence	GR-alpha [T00337]	628	632	6.2631	CCTTA	1.95312	1.9144
Sequence	GR-alpha [T00337]	635	639	8.07388	CCAGG	3.90625	4.62727
Sequence	GR-alpha [T00337]	648	652	0.207689	AAAGG	3.90625	3.8351
Sequence	GR-alpha [T00337]	688	692	8.07388	GTAGG	3.90625	4.62727
Sequence	GR-alpha [T00337]	691	695	8.28157	GGAGG	3.90625	4.62877
Sequence	GR-alpha [T00337]	698	702	8.28157	CCTCG	3.90625	4.62877
Sequence	GR-alpha [T00337]	706	710	8.07388	CCTAG	3.90625	4.62727
Sequence	GR-alpha [T00337]	726	730	6.05541	TCAGG	1.95312	1.91591
Sequence	GR-alpha [T00337]	729	733	8.28157	GGAGG	3.90625	4.62877
Sequence	GR-alpha [T00337]	748	752	8.07388	CCAGG	3.90625	4.62727
Sequence	GR-alpha [T00337]	758	762	8.07388	GTAGG	3.90625	4.62727
Sequence	GR-alpha [T00337]	766	770	8.28157	GAAGG	3.90625	4.62877
Sequence	GR-alpha [T00337]	773	777	8.07388	CCAGG	3.90625	4.62727
Sequence	GR-alpha [T00337]	797	801	8.28157	CCTCG	3.90625	4.62877
Sequence	GR-alpha [T00337]	828	832	8.28157	CCTCC	3.90625	4.62877
Sequence	GR-alpha [T00337]	831	835	8.07388	CCAGG	3.90625	4.62727
Sequence	GR-alpha [T00337]	842	846	8.28157	CCTCC	3.90625	4.62877
Sequence	GR-alpha [T00337]	871	875	6.05541	TTAGG	1.95312	1.91591
Sequence	GR-alpha [T00337]	912	916	8.28157	CCTCC	3.90625	4.62877
Sequence	GR-alpha [T00337]	939	943	8.28157	GGAGG	3.90625	4.62877
Sequence	GR-alpha [T00337]	963	967	8.28157	CCTCC	3.90625	4.62877
Sequence	GR-alpha [T00337]	966	970	8.28157	CCTCC	3.90625	4.62877
Sequence	GR-alpha [T00337]	979	983	8.28157	CCTCC	3.90625	4.62877
Sequence	GR [T05076]	134	140	11.2905	CAAAGGG	0.73242	0.63449
Sequence	GR [T05076]	156	162	1.44402	CAAAAAC	0.06104	0.04591
Sequence	GR [T05076]	207	213	8.97105	GTATTTG	0.30518	0.2655
Sequence	GR [T05076]	245	251	7.52703	TATTTTG	0.91553	0.70249
Sequence	GR [T05076]	319	325	12.7346	CAAAGGC	0.24414	0.23959
Sequence	GR [T05076]	428	434	3.76352	CTCTTTG	0.36621	0.29026
Sequence	GR [T05076]	447	453	11.2905	CAAACCA	0.73242	0.63449
Sequence	GR [T05076]	459	465	11.2905	CAAAGGA	0.73242	0.63449
Sequence	GR [T05076]	467	473	3.76352	CAAAGAG	0.36621	0.29026
Sequence	GR [T05076]	647	653	11.2905	CAAAGGT	0.73242	0.63449
Sequence	GR [T05076]	811	817	7.52703	CAAAGCT	0.91553	0.70249
Sequence	AhR:Arnt [T05394]	167	176	13.6271	CCACGCATGA	0.03719	0.04656
Sequence	AhR:Arnt [T05394]	714	723	8.43101	GGTGGCGTGA	0.03719	0.06026
Sequence	AhR:Arnt [T05394]	946	955	8.43101	GAGCGCGTGC	0.03719	0.06026
Sequence	GCF [T00320]	177	185	7.18649	GAACTGCGC	0.22888	0.32058
Sequence	GCF [T00320]	657	665	7.18649	TAACTGCGC	0.22888	0.32058
Sequence	GCF [T00320]	843	851	2.14054	CTCCCGCGC	0.04578	0.07344
Sequence	GCF [T00320]	892	900	1.07027	GCGCCGGGG	0.09155	0.16192
Sequence	GCF [T00320]	979	987	5.91726	CCTCCGCGC	0.32043	0.49867
Sequence	GCF [T00320]	986	994	6.11622	GCACTGCGC	0.32043	0.49867
Sequence	GCF [T00320]	991	999	4.84699	GCGCAGCGC	0.13733	0.23491
Sequence	NF-1 [T00539]	195	202	10.2587	TTGGAATG	0.12207	0.09878
Sequence	NF-1 [T00539]	211	218	10.8578	TTGGGTGA	0.30518	0.31827
Sequence	NF-1 [T00539]	249	256	12.3264	TTGGGGTT	0.36621	0.34018
Sequence	NF-1 [T00539]	254	261	11.6032	GTTGCCAA	0.24414	0.21703
Sequence	NF-1 [T00539]	326	333	0	TTGGCCCG	0.06104	0.07855
Sequence	AP-1 [T00029]	215	223	13.1206	GTGAAGTCA	0.01526	0.01468
Sequence	AP-1 [T00029]	296	304	14.01	TAAAAGTCA	0.16785	0.13998
Sequence	AP-1 [T00029]	440	448	13.5738	GAAAAGTCA	0.12207	0.11607
Sequence	AP-1 [T00029]	721	729	13.3824	TGACTTCAG	0.12207	0.11607
Sequence	c-Jun [T00133]	217	223	5.1931	GAAGTCA	0.30518	0.29501
Sequence	c-Jun [T00133]	227	233	7.53857	GACGTCA	0.24414	0.2372
Sequence	c-Jun [T00133]	298	304	5.78307	AAAGTCA	0.18311	0.14329
Sequence	c-Jun [T00133]	314	320	10.9172	CCTGTCA	0.18311	0.20801
Sequence	c-Jun [T00133]	442	448	5.78307	AAAGTCA	0.18311	0.14329
Sequence	c-Jun [T00133]	577	583	6.29395	AGGGTCA	0.30518	0.31543
Sequence	c-Jun [T00133]	721	727	5.1931	TGACTTC	0.30518	0.29501
Sequence	c-Jun [T00133]	884	890	7.17891	CGGGTCA	0.36621	0.35997
Sequence	CREB [T00163]	225	233	1.14091	CAGACGTCA	0.0267	0.02912
Sequence	ATF-2 [T00167]	225	234	4.8769	CAGACGTCAT	0.02289	0.02313
Sequence	ATF [T00051]	226	237	8.41985	AGACGTCATTAC	0.03862	0.03708
Sequence	RBP-Jkappa [T01616]	265	276	4.1575	GTTTCCCAGGAT	0.00167	0.00168
Sequence	RXR-alpha [T01345]	213	219	2.54468	GGGTGAA	0.42725	0.49999
Sequence	RXR-alpha [T01345]	252	258	5.27123	GGGTTGC	0.30518	0.38471
Sequence	RXR-alpha [T01345]	309	315	3.3929	CGCACCC	0.54932	0.67488
Sequence	RXR-alpha [T01345]	404	410	4.42301	TCCACCC	0.12207	0.14469
Sequence	RXR-alpha [T01345]	578	584	1.69645	GGGTCAG	0.24414	0.30442
Sequence	RXR-alpha [T01345]	713	719	7.81591	GGGTGGC	0.12207	0.1604
Sequence	RXR-alpha [T01345]	731	737	3.3929	AGGACCC	0.54932	0.67488
Sequence	RXR-alpha [T01345]	756	762	6.11946	GGGTAGG	0.36621	0.46541
Sequence	RXR-alpha [T01345]	885	891	4.24113	GGGTCAC	0.48828	0.58081
Sequence	AP-2alphaA [T00035]	320	325	5.10098	AAAGGC	0.48828	0.47598
Sequence	AP-2alphaA [T00035]	336	341	5.10098	GCCTTT	0.48828	0.47598
Sequence	AP-2alphaA [T00035]	423	428	0	GCAGGC	0.48828	0.69287
Sequence	AP-2alphaA [T00035]	539	544	2.55049	GCCTCA	0.24414	0.28644
Sequence	AP-2alphaA [T00035]	610	615	1.87193	GGAGGC	0.48828	0.69218
Sequence	AP-2alphaA [T00035]	617	622	5.10098	AAAGGC	0.48828	0.47598
Sequence	AP-2alphaA [T00035]	635	640	0.226186	CCAGGC	0.48828	0.69287
Sequence	AP-2alphaA [T00035]	691	696	1.87193	GGAGGC	0.48828	0.69218
Sequence	AP-2alphaA [T00035]	773	778	0.226186	CCAGGC	0.48828	0.69287
Sequence	AP-2alphaA [T00035]	831	836	0.226186	CCAGGC	0.48828	0.69287
Sequence	AP-2alphaA [T00035]	911	916	1.87193	GCCTCC	0.48828	0.69218
Sequence	AP-2alphaA [T00035]	978	983	1.87193	GCCTCC	0.48828	0.69218
Sequence	Pax-5 [T00070]	326	332	9.5521	TTGGCCC	0.73242	1.05143
Sequence	Pax-5 [T00070]	528	534	8.01456	GGGGCCC	1.09863	1.5705
Sequence	Pax-5 [T00070]	529	535	8.01456	GGGCCCC	1.09863	1.5705
Sequence	Pax-5 [T00070]	683	689	4.00728	GGGCAGT	0.54932	0.71363
Sequence	Pax-5 [T00070]	699	705	3.07509	CTCGCCC	0.06104	0.09464
Sequence	Pax-5 [T00070]	780	786	1.53755	GGGCGGG	0.36621	0.57585
Sequence	Pax-5 [T00070]	784	790	11.0897	GGGCGAA	0.12207	0.17299
Sequence	Pax-5 [T00070]	821	827	5.54483	AACGCCC	0.36621	0.47727
Sequence	Pax-5 [T00070]	832	838	0	CAGGCCC	0.54932	0.86067
Sequence	Pax-5 [T00070]	837	843	1.53755	CCCGCCC	0.36621	0.57585
Sequence	Pax-5 [T00070]	847	853	1.53755	CGCGCCC	0.36621	0.57585
Sequence	Pax-5 [T00070]	878	884	5.54483	AGCGCCC	0.36621	0.47727
Sequence	Pax-5 [T00070]	898	904	8.01456	GGGCTGC	1.09863	1.5705
Sequence	Pax-5 [T00070]	900	906	8.01456	GCTGCCC	1.09863	1.5705
Sequence	Pax-5 [T00070]	970	976	1.53755	CCCGCCC	0.36621	0.57585
Sequence	p53 [T00671]	326	332	6.09527	TTGGCCC	0.30518	0.46087
Sequence	p53 [T00671]	528	534	8.20878	GGGGCCC	0.24414	0.38232
Sequence	p53 [T00671]	529	535	8.20878	GGGCCCC	0.24414	0.38232
Sequence	p53 [T00671]	683	689	3.51661	GGGCAGT	0.36621	0.51275
Sequence	p53 [T00671]	699	705	3.58691	CTCGCCC	0.36621	0.51275
Sequence	p53 [T00671]	780	786	3.37521	GGGCGGG	0.36621	0.51275
Sequence	p53 [T00671]	784	790	5.34522	GGGCGAA	0.30518	0.40088
Sequence	p53 [T00671]	821	827	6.89182	AACGCCC	0.54932	0.80783
Sequence	p53 [T00671]	832	838	4.12525	CAGGCCC	0.36621	0.55683
Sequence	p53 [T00671]	837	843	3.37521	CCCGCCC	0.36621	0.51275
Sequence	p53 [T00671]	847	853	4.64544	CGCGCCC	0.12207	0.20913
Sequence	p53 [T00671]	878	884	8.16206	AGCGCCC	0.24414	0.38232
Sequence	p53 [T00671]	898	904	6.56352	GGGCTGC	0.24414	0.36294
Sequence	p53 [T00671]	900	906	2.81329	GCTGCCC	0.24414	0.32996
Sequence	p53 [T00671]	970	976	3.37521	CCCGCCC	0.36621	0.51275
Sequence	Elk-1 [T00250]	344	352	10.9623	CTTCCCGGC	0.13351	0.15384
Sequence	Elk-1 [T00250]	672	680	10.9623	GACGGGAAG	0.13351	0.15384
Sequence	Elk-1 [T00250]	761	769	7.42068	GGACGGAAG	0.01526	0.01778
Sequence	Elk-1 [T00250]	919	927	12.742	CTTCCCAGA	0.06104	0.05916
Sequence	Elk-1 [T00250]	938	946	0	GGGAGGAAG	0.03052	0.03553
Sequence	AR [T00040]	131	139	7.04978	GGACAAAGG	0.11826	0.12275
Sequence	AR [T00040]	371	379	6.60335	GTCTTGTCC	0.09918	0.11579
Sequence	AR [T00040]	597	605	8.76268	GGACAAGAG	0.02289	0.0258
Sequence	WT1 [T00899]	406	414	11.1111	CACCCCCGC	0.103	0.20502
Sequence	WT1 [T00899]	823	831	11.1111	CGCCCCCTC	0.103	0.20502
Sequence	WT1 [T00899]	977	985	11.1111	CGCCTCCGC	0.103	0.20502
Sequence	E2F-1 [T01542]	129	136	9.14057	GCGGACAA	0.13733	0.19231
Sequence	E2F-1 [T01542]	407	414	10.5189	ACCCCCGC	0.30518	0.45449
Sequence	E2F-1 [T01542]	487	494	13.6858	AGAGCCGC	0.36621	0.54151
Sequence	E2F-1 [T01542]	504	511	12.8134	GCGGAGTC	0.22888	0.36952
Sequence	E2F-1 [T01542]	548	555	12.0879	CTCACCGC	0.22888	0.35785
Sequence	E2F-1 [T01542]	777	784	10.0221	GCGGGGCG	0.16785	0.24682
Sequence	E2F-1 [T01542]	782	789	8.33645	GCGGGCGA	0.07629	0.10426
Sequence	E2F-1 [T01542]	834	841	10.0221	GGCCCCGC	0.16785	0.24682
Sequence	E2F-1 [T01542]	842	849	5.04204	CCTCCCGC	0.09155	0.13389
Sequence	E2F-1 [T01542]	902	909	6.47044	TGCCCCGC	0.06104	0.07597
Sequence	E2F-1 [T01542]	967	974	9.02853	CTCCCCGC	0.13733	0.19231
Sequence	E2F-1 [T01542]	972	979	10.0221	CGCCCCGC	0.16785	0.24682
Sequence	E2F-1 [T01542]	978	985	12.8134	GCCTCCGC	0.22888	0.36952
Sequence	LEF-1 [T02905]	131	138	8.3615	GGACAAAG	0.07629	0.07738
Sequence	LEF-1 [T02905]	316	323	9.08217	TGTCAAAG	0.27466	0.2375
Sequence	LEF-1 [T02905]	430	437	0.641865	CTTTGCTC	0.03052	0.02723
Sequence	LEF-1 [T02905]	456	463	8.11722	TCTCAAAG	0.06104	0.04453
Sequence	LEF-1 [T02905]	464	471	0	GATCAAAG	0.01526	0.01222
Sequence	LEF-1 [T02905]	644	651	9.72404	AGACAAAG	0.10681	0.10165
Sequence	LEF-1 [T02905]	808	815	9.72404	TGGCAAAG	0.10681	0.10165
Sequence	IRF-1 [T00423]	72	80	7.82345	TTTCCTGGC	0.12589	0.11411
Sequence	IRF-1 [T00423]	266	274	6.62281	TTTCCCAGG	0.09537	0.0881
Sequence	IRF-1 [T00423]	340	348	5.30923	TTTCCTTCC	0.11444	0.09602
Sequence	IRF-1 [T00423]	435	443	6.20377	CTCGGGAAA	0.08392	0.07269
Sequence	IRF-1 [T00423]	495	503	8.31602	CGGAGGAAA	0.103	0.09525
Sequence	NF-AT1 [T00550]	68	76	1.43714	ACTTTTTCC	0.00381	0.00277
Sequence	NF-AT1 [T00550]	262	270	9.69173	CTCGTTTCC	0.08392	0.07736
Sequence	NF-AT1 [T00550]	336	344	9.5579	GCCTTTTCC	0.08392	0.07736
Sequence	NF-AT1 [T00550]	439	447	8.12076	GGAAAAGTC	0.06485	0.06124
Sequence	NF-AT1 [T00550]	499	507	9.18189	GGAAAGCGG	0.11444	0.10759
Sequence	YY1 [T00915]	200	203	0	ATGG	3.90625	3.83031
Sequence	YY1 [T00915]	451	454	0	CCAT	3.90625	3.83031
Sequence	YY1 [T00915]	479	482	0	CCAT	3.90625	3.83031
Sequence	YY1 [T00915]	608	611	0	ATGG	3.90625	3.83031
Sequence	YY1 [T00915]	681	684	0	ATGG	3.90625	3.83031
Sequence	c-Ets-2 [T00113]	73	81	8.91232	TTCCTGGCT	0.13733	0.12995
Sequence	c-Ets-2 [T00113]	341	349	4.58999	TTCCTTCCC	0.03433	0.03236
Sequence	c-Ets-2 [T00113]	494	502	2.71531	CCGGAGGAA	0.03815	0.04162
Sequence	c-Ets-2 [T00113]	937	945	1.64415	TGGGAGGAA	0.02289	0.02277
Sequence	T3R-beta1 [T00851]	210	218	7.79407	TTTGGGTGA	0.13733	0.1595
Sequence	T3R-beta1 [T00851]	549	557	5.55341	TCACCGCAG	0.10681	0.11402
Sequence	T3R-beta1 [T00851]	647	655	3.33205	CAAAGGTGA	0.13733	0.13209
Sequence	HNF-1C [T01951]	652	660	9.1164	GTGAGTAAC	0.06104	0.04
Sequence	HNF-1B [T01950]	653	661	7.04554	TGAGTAACT	0.03815	0.02776
Sequence	ATF3 [T01313]	216	223	10.1172	TGAAGTCA	0.19836	0.17789
Sequence	ATF3 [T01313]	226	233	8.3138	AGACGTCA	0.13733	0.13463
Sequence	ATF3 [T01313]	721	728	10.1172	TGACTTCA	0.19836	0.17789
Sequence	PPAR-alpha:RXR-alpha [T05221]	731	741	11.0275	AGGACCCAGAA	0.02003	0.03224
Sequence	PPAR-alpha:RXR-alpha [T05221]	768	778	11.0275	AGGTCCCAGGC	0.02003	0.03224
Sequence	Sp1 [T00759]	779	788	1.01612	GGGGCGGGCG	0.00668	0.01441
Sequence	Sp1 [T00759]	835	844	0.813764	GCCCCGCCCT	0.00668	0.01441
Sequence	Sp1 [T00759]	968	977	0.574521	TCCCCGCCCC	0.00381	0.0086
Sequence	ETF [T00270]	777	787	7.87036	GCGGGGCGGGC	0.03576	0.0729
Sequence	ETF [T00270]	835	845	6.2535	GCCCCGCCCTC	0.00477	0.00915
Sequence	ETF [T00270]	903	913	13.1173	GCCCCGCTGCC	0.11516	0.2026
Sequence	ETF [T00270]	973	983	7.87036	GCCCCGCCTCC	0.03576	0.0729
Sequence	MAZ [T00490]	839	851	8.77953	CGCCCTCCCGCGC	0.00706	0.01084
Sequence	AhR [T01795]	714	724	6.98176	GGTGGCGTGAC	0.01144	0.01344
Sequence	AhR [T01795]	887	897	11.464	GTCACGCGCCG	0.01526	0.01944
Sequence	NF-kappaB1 [T00593]	897	907	14.846	GGGGCTGCCCC	0.00858	0.0147
Sequence	ATF-1 [T00968]	226	236	13.1173	AGACGTCATTA	0.11516	0.10847
Sequence	ATF-1 [T00968]	954	964	13.1173	GCATCACGTCC	0.11516	0.10847
Sequence	ER-alpha [T00261]	579	583	0	GGTCA	0.97656	1.04702
Sequence	ER-alpha [T00261]	886	890	0	GGTCA	0.97656	1.04702
Sequence	RAR-alpha1 [T00719]	577	589	3.36734	AGGGTCAGGAGGA	0.0004	0.00054
Sequence	RAR-alpha1 [T00719]	884	896	13.4417	CGGGTCACGCGCC	0.01559	0.01852
Sequence	NF-kappaB [T00590]	817	828	6.93002	TGGGAACGCCCC	0.00304	0.00404
Sequence	RelA [T00594]	136	146	12.3514	AAGGGAATCTT	0.02503	0.02643
Sequence	RelA [T00594]	816	826	12.6799	CTGGGAACGCC	0.02503	0.02643
Sequence	Ik-1 [T02702]	554	566	14.2458	GCAGCTCCTGGGA	0.05999	0.06986
Sequence	Ik-1 [T02702]	809	821	14.2458	GGCAAAGCTGGGA	0.05999	0.06986
Sequence	PEA3 [T00685]	605	613	13.0515	GGGATGGAG	0.09155	0.10964
Sequence	TCF-4 [T02918]	315	324	3.87659	CTGTCAAAGG	0.00572	0.00585
Sequence	TCF-4 [T02918]	455	464	3.87659	CTCTCAAAGG	0.00572	0.00585
Sequence	TCF-4 [T02918]	463	472	2.85909	GGATCAAAGA	0.01717	0.01141
Sequence	C/EBPalpha [T00105]	101	107	1.83076	CTCAATT	0.24414	0.19708
Sequence	C/EBPalpha [T00105]	350	356	5.24029	GGCAATA	0.48828	0.3596
Sequence	C/EBPalpha [T00105]	362	368	6.85549	TTCAATT	0.36621	0.28116
Sequence	VDR [T00885]	361	369	6.92568	GTTCAATTA	0.21362	0.18074
Sequence	PXR-1:RXR-alpha [T05671]	358	365	3.39588	TCGGTTCA	0.06104	0.05391
Sequence	NFI/CTF [T00094]	191	198	14.3734	TTTCTTGG	0.73242	0.6358
Sequence	NFI/CTF [T00094]	207	214	13.146	GTATTTGG	0.54932	0.46057
Sequence	NFI/CTF [T00094]	245	252	14.3734	TATTTTGG	0.73242	0.6358
Sequence	NFI/CTF [T00094]	322	329	5.55866	AGGCTTGG	0.27466	0.27859
Sequence	RAR-beta [T00721]	251	260	13.8934	GGGGTTGCCA	0.04578	0.05387
Sequence	STAT5A [T04683]	188	200	14.4925	GTCTTTCTTGGAA	0.01904	0.01282
Sequence	POU2F1 [T00641]	150	160	13.4065	TTTATGCAAAA	0.16594	0.12184
Sequence	IRF-2 [T01491]	66	71	0	TCACTT	0.24414	0.19633

## Sheet: Table 4_human SIRT6
Putative TF binding in human SIRT6 promoter region (-1kb upstream of SIRT6 gene): Prediction done with PROMO online based tool
Sequence name	Factor name	Start position	End position	Dissimilarity	String	RE equally	RE query
Sequence	TFII-I [T00824]	4	9	11.3379	CCCTCC	1.2207	1.65256		Random Expectation (RE) gives the number of expected occurrences of the match in a random sequence of the same length as the query sequence according to the dissimilarity index. Two models are considered:
Sequence	TFII-I [T00824]	19	24	11.3379	CCCTCC	1.2207	1.65256
Sequence	TFII-I [T00824]	141	146	9.51289	GTGTCC	3.66211	3.95474		(1) Equiprobability for the 4 nucleotides (RE equally),
Sequence	TFII-I [T00824]	184	189	1.82499	CTCTCC	0.24414	0.31502		(2) Estimate the nucleotide probability as the nucleotide frequencies in the query sequence (RE query).
Sequence	TFII-I [T00824]	235	240	14.2693	GAGTCC	2.92969	2.81646
Sequence	TFII-I [T00824]	272	277	14.2693	GGACCT	2.92969	2.81646
Sequence	TFII-I [T00824]	276	281	0	CTGTCC	0.73242	0.75242
Sequence	TFII-I [T00824]	350	355	14.2693	TAATCC	2.92969	2.81646
Sequence	TFII-I [T00824]	398	403	11.3379	GGAGTT	1.2207	1.65256
Sequence	TFII-I [T00824]	425	430	11.3379	GGAGAA	1.2207	1.65256
Sequence	TFII-I [T00824]	486	491	14.2693	TAATCC	2.92969	2.81646
Sequence	TFII-I [T00824]	515	520	11.3379	GGAGAA	1.2207	1.65256
Sequence	TFII-I [T00824]	572	577	6.58144	CACTCC	0.48828	0.55923
Sequence	TFII-I [T00824]	696	701	0	CTGTCC	0.73242	0.75242
Sequence	TFII-I [T00824]	706	711	0	CTGTCC	0.73242	0.75242
Sequence	TFII-I [T00824]	716	721	9.51289	GGAATT	3.66211	3.95474
Sequence	TFII-I [T00824]	725	730	14.2693	TAATCC	2.92969	2.81646
Sequence	TFII-I [T00824]	747	752	4.75645	GGACAT	1.46484	1.32225
Sequence	TFII-I [T00824]	753	758	0	GGATAG	0.73242	0.75242
Sequence	TFII-I [T00824]	762	767	9.51289	GTGTCC	3.66211	3.95474
Sequence	TFII-I [T00824]	786	791	11.3379	GGAGAA	1.2207	1.65256
Sequence	TFII-I [T00824]	815	820	4.75645	ATTTCC	1.46484	1.32225
Sequence	TFII-I [T00824]	842	847	9.51289	CCTTCC	3.66211	3.95474
Sequence	TFII-I [T00824]	965	970	4.75645	GGACTG	1.46484	1.32225
Sequence	TFII-I [T00824]	970	975	9.51289	GGAACG	3.66211	3.95474
Sequence	GR-alpha [T00337]	5	9	8.28157	CCTCC	3.90625	5.10939
Sequence	GR-alpha [T00337]	8	12	8.28157	CCTCC	3.90625	5.10939
Sequence	GR-alpha [T00337]	11	15	8.07388	CCAGG	3.90625	5.06261
Sequence	GR-alpha [T00337]	20	24	8.28157	CCTCC	3.90625	5.10939
Sequence	GR-alpha [T00337]	38	42	8.07388	CCTGG	3.90625	5.06261
Sequence	GR-alpha [T00337]	44	48	6.05541	TCAGG	1.95312	1.85576
Sequence	GR-alpha [T00337]	51	55	8.28157	CCTCC	3.90625	5.10939
Sequence	GR-alpha [T00337]	54	58	0	CCTGT	3.90625	3.65898
Sequence	GR-alpha [T00337]	65	69	6.2631	CCTCA	1.95312	1.88148
Sequence	GR-alpha [T00337]	74	78	0	CCTGT	3.90625	3.65898
Sequence	GR-alpha [T00337]	81	85	0.207689	CCTCT	3.90625	3.65898
Sequence	GR-alpha [T00337]	126	130	8.07388	CCTGG	3.90625	5.06261
Sequence	GR-alpha [T00337]	158	162	8.07388	CCAGG	3.90625	5.06261
Sequence	GR-alpha [T00337]	178	182	0.207689	CCTTT	3.90625	3.65898
Sequence	GR-alpha [T00337]	207	211	8.07388	GTAGG	3.90625	5.06261
Sequence	GR-alpha [T00337]	239	243	8.28157	CCTCC	3.90625	5.10939
Sequence	GR-alpha [T00337]	242	246	8.07388	CCAGG	3.90625	5.06261
Sequence	GR-alpha [T00337]	263	267	8.28157	CCTTG	3.90625	5.10939
Sequence	GR-alpha [T00337]	269	273	8.07388	GCAGG	3.90625	5.06261
Sequence	GR-alpha [T00337]	275	279	0	CCTGT	3.90625	3.65898
Sequence	GR-alpha [T00337]	280	284	8.07388	CCTGC	3.90625	5.06261
Sequence	GR-alpha [T00337]	296	300	8.28157	CCTCC	3.90625	5.10939
Sequence	GR-alpha [T00337]	346	350	0	CCTGT	3.90625	3.65898
Sequence	GR-alpha [T00337]	366	370	8.28157	GGAGG	3.90625	5.10939
Sequence	GR-alpha [T00337]	372	376	8.28157	CGAGG	3.90625	5.10939
Sequence	GR-alpha [T00337]	388	392	6.05541	CCTGA	1.95312	1.85576
Sequence	GR-alpha [T00337]	390	394	6.2631	TGAGG	1.95312	1.88148
Sequence	GR-alpha [T00337]	395	399	6.05541	TCAGG	1.95312	1.85576
Sequence	GR-alpha [T00337]	413	417	6.05541	CCTGA	1.95312	1.85576
Sequence	GR-alpha [T00337]	482	486	0	CCTGT	3.90625	3.65898
Sequence	GR-alpha [T00337]	498	502	8.07388	CTAGG	3.90625	5.06261
Sequence	GR-alpha [T00337]	502	506	8.28157	GGAGG	3.90625	5.10939
Sequence	GR-alpha [T00337]	508	512	6.2631	TGAGG	1.95312	1.88148
Sequence	GR-alpha [T00337]	512	516	8.07388	GCAGG	3.90625	5.06261
Sequence	GR-alpha [T00337]	534	538	0.207689	AGAGG	3.90625	3.65898
Sequence	GR-alpha [T00337]	540	544	8.28157	GGAGG	3.90625	5.10939
Sequence	GR-alpha [T00337]	580	584	8.07388	CCTGG	3.90625	5.06261
Sequence	GR-alpha [T00337]	594	598	8.28157	CGAGG	3.90625	5.10939
Sequence	GR-alpha [T00337]	649	653	6.05541	TCAGG	1.95312	1.85576
Sequence	GR-alpha [T00337]	677	681	6.2631	CCTTA	1.95312	1.88148
Sequence	GR-alpha [T00337]	679	683	6.05541	TTAGG	1.95312	1.85576
Sequence	GR-alpha [T00337]	692	696	8.07388	CCTGC	3.90625	5.06261
Sequence	GR-alpha [T00337]	710	714	6.2631	CCTTA	1.95312	1.88148
Sequence	GR-alpha [T00337]	734	738	0.207689	AAAGG	3.90625	3.65898
Sequence	GR-alpha [T00337]	759	763	0	CCTGT	3.90625	3.65898
Sequence	GR-alpha [T00337]	776	780	0.207689	AGAGG	3.90625	3.65898
Sequence	GR-alpha [T00337]	799	803	8.07388	GTAGG	3.90625	5.06261
Sequence	GR-alpha [T00337]	842	846	8.28157	CCTTC	3.90625	5.10939
Sequence	GR-alpha [T00337]	863	867	8.07388	CCTGC	3.90625	5.06261
Sequence	GR-alpha [T00337]	874	878	0.207689	AGAGG	3.90625	3.65898
Sequence	GR-alpha [T00337]	878	882	8.07388	GCAGG	3.90625	5.06261
Sequence	GR-alpha [T00337]	886	890	8.28157	CCTTC	3.90625	5.10939
Sequence	GR-alpha [T00337]	911	915	8.07388	CCTGC	3.90625	5.06261
Sequence	GR-alpha [T00337]	926	930	0.207689	AGAGG	3.90625	3.65898
Sequence	GR-alpha [T00337]	939	943	8.28157	CCTTG	3.90625	5.10939
Sequence	GR-alpha [T00337]	949	953	8.28157	GGAGG	3.90625	5.10939
Sequence	GR-alpha [T00337]	962	966	8.07388	GCAGG	3.90625	5.06261
Sequence	GR-alpha [T00337]	981	985	8.28157	CCTCC	3.90625	5.10939
Sequence	GR-alpha [T00337]	984	988	8.28157	CCTTC	3.90625	5.10939
Sequence	c-Ets-2 [T00113]	9	17	8.91232	CTCCAGGAA	0.13733	0.11949
Sequence	c-Ets-2 [T00113]	884	892	3.51882	TTCCTTCTG	0.09155	0.08426
Sequence	c-Ets-2 [T00113]	979	987	1.64415	TTCCTCCTT	0.02289	0.02161
Sequence	Pax-5 [T00070]	15	21	8.01456	GAAGCCC	1.09863	1.9224
Sequence	Pax-5 [T00070]	27	33	8.01456	GATGCCC	1.09863	1.9224
Sequence	Pax-5 [T00070]	58	64	8.01456	TGAGCCC	1.09863	1.9224
Sequence	Pax-5 [T00070]	69	75	4.00728	ACTGCCC	0.54932	0.83577
Sequence	Pax-5 [T00070]	76	82	8.01456	TGTGCCC	1.09863	1.9224
Sequence	Pax-5 [T00070]	161	167	8.01456	GGGCATA	1.09863	1.9224
Sequence	Pax-5 [T00070]	192	198	8.01456	TGTGCCC	1.09863	1.9224
Sequence	Pax-5 [T00070]	250	256	0	CCAGCCC	0.54932	1.15706
Sequence	Pax-5 [T00070]	477	483	9.5521	GGGCGCC	0.73242	1.3093
Sequence	Pax-5 [T00070]	583	589	9.5521	GGGCAAC	0.73242	1.3093
Sequence	Pax-5 [T00070]	806	812	9.5521	GCCGCCC	0.73242	1.3093
Sequence	Pax-5 [T00070]	819	825	1.53755	CCCGCCC	0.36621	0.79653
Sequence	Pax-5 [T00070]	836	842	8.01456	GGAGCCC	1.09863	1.9224
Sequence	Pax-5 [T00070]	848	854	0	CAAGCCC	0.54932	1.15706
Sequence	Pax-5 [T00070]	992	998	1.53755	CCCGCCC	0.36621	0.79653
Sequence	p53 [T00671]	15	21	6.56352	GAAGCCC	0.24414	0.45524
Sequence	p53 [T00671]	27	33	2.81329	GATGCCC	0.24414	0.38211
Sequence	p53 [T00671]	58	64	6.77877	TGAGCCC	0.54932	1.02201
Sequence	p53 [T00671]	69	75	3.51661	ACTGCCC	0.36621	0.67281
Sequence	p53 [T00671]	76	82	3.02854	TGTGCCC	0.24414	0.38211
Sequence	p53 [T00671]	161	167	1.75831	GGGCATA	0.18311	0.21598
Sequence	p53 [T00671]	192	198	3.02854	TGTGCCC	0.24414	0.38211
Sequence	p53 [T00671]	250	256	3.75023	CCAGCCC	0.36621	0.74011
Sequence	p53 [T00671]	477	483	7.45873	GGGCGCC	0.36621	0.61156
Sequence	p53 [T00671]	583	589	3.025	GGGCAAC	0.24414	0.38211
Sequence	p53 [T00671]	806	812	6.1885	GCCGCCC	0.30518	0.59176
Sequence	p53 [T00671]	819	825	3.37521	CCCGCCC	0.36621	0.67281
Sequence	p53 [T00671]	836	842	7.83376	GGAGCCC	0.24414	0.4959
Sequence	p53 [T00671]	848	854	3.75023	CAAGCCC	0.36621	0.74011
Sequence	p53 [T00671]	992	998	3.37521	CCCGCCC	0.36621	0.67281
Sequence	MAZ [T00490]	17	29	11.1444	AGCCCTCCCGGAT	0.0025	0.00521
Sequence	XBP-1 [T00902]	28	33	6.47868	ATGCCC	0.48828	0.53371
Sequence	XBP-1 [T00902]	84	89	12.0673	CTGCAT	1.46484	1.30199
Sequence	XBP-1 [T00902]	114	119	11.3736	ATGTCA	0.97656	0.90438
Sequence	XBP-1 [T00902]	161	166	6.47868	GGGCAT	0.48828	0.53371
Sequence	XBP-1 [T00902]	222	227	7.17231	ATGATT	1.46484	0.95501
Sequence	XBP-1 [T00902]	233	238	7.17231	ATGAGT	1.46484	0.95501
Sequence	XBP-1 [T00902]	288	293	12.0673	ATGCAG	1.46484	1.30199
Sequence	XBP-1 [T00902]	307	312	8.75604	ATGATA	1.46484	0.94081
Sequence	XBP-1 [T00902]	640	645	8.75604	ATGAGA	1.46484	0.94081
Sequence	XBP-1 [T00902]	664	669	6.47868	TGGCAT	0.48828	0.53371
Sequence	XBP-1 [T00902]	747	752	11.3736	GGACAT	0.97656	0.90438
Sequence	XBP-1 [T00902]	767	772	12.0673	CCGCAT	1.46484	1.30199
Sequence	XBP-1 [T00902]	827	832	1.58373	GGTCAT	0.48828	0.3868
Sequence	XBP-1 [T00902]	864	869	12.0673	CTGCAT	1.46484	1.30199
Sequence	XBP-1 [T00902]	868	873	13.651	ATGCAA	1.46484	1.29118
Sequence	XBP-1 [T00902]	905	910	9.78991	ATGTCG	0.97656	0.92051
Sequence	XBP-1 [T00902]	930	935	13.651	GCGCAT	1.46484	1.29118
Sequence	XBP-1 [T00902]	934	939	13.651	ATGCGC	1.46484	1.29118
Sequence	c-Jun [T00133]	40	46	3.0491	TGGGTCA	0.12207	0.11251
Sequence	c-Jun [T00133]	113	119	9.0135	CATGTCA	0.30518	0.27052
Sequence	c-Jun [T00133]	127	133	10.9863	CTGGTCA	0.18311	0.21945
Sequence	c-Jun [T00133]	260	266	8.83218	TGACCTT	0.30518	0.27052
Sequence	c-Jun [T00133]	376	382	10.1459	GCGGTCA	0.24414	0.24682
Sequence	c-Jun [T00133]	391	397	8.24221	GAGGTCA	0.24414	0.19237
Sequence	c-Jun [T00133]	415	421	6.85645	TGACCAA	0.36621	0.34326
Sequence	c-Jun [T00133]	600	606	6.78737	TCCGTCA	0.36621	0.34326
Sequence	c-Jun [T00133]	781	787	8.5717	TGACTGG	0.06104	0.06618
Sequence	c-Jun [T00133]	825	831	7.17891	CGGGTCA	0.36621	0.34326
Sequence	c-Jun [T00133]	891	897	9.44224	TGACAGC	0.36621	0.36137
Sequence	c-Jun [T00133]	916	922	5.00034	GGCGTCA	0.30518	0.28044
Sequence	RAR-beta:RXR-alpha [T05420]	53	64	3.44907	TCCTGTGAGCCC	0.00036	0.00052
Sequence	RAR-beta:RXR-alpha [T05420]	71	82	7.47799	TGCCCTGTGCCC	0.01431	0.02507
Sequence	RAR-beta:RXR-alpha [T05420]	187	198	4.98533	TCCAGTGTGCCC	0.00483	0.00889
Sequence	RAR-beta:RXR-alpha [T05420]	521	532	12.4633	TCGCTTGAACCC	0.06545	0.10825
Sequence	ETF [T00270]	72	82	10.4938	GCCCTGTGCCC	0.0751	0.22211
Sequence	ETF [T00270]	851	861	13.1173	GCCCCGCAAAC	0.11516	0.29705
Sequence	RXR-alpha [T01345]	41	47	1.69645	GGGTCAG	0.24414	0.35997
Sequence	RXR-alpha [T01345]	88	94	5.08936	ATCACCC	0.24414	0.33069
Sequence	RXR-alpha [T01345]	97	103	2.54468	TGCACCC	0.42725	0.57816
Sequence	RXR-alpha [T01345]	144	150	4.42301	TCCACCC	0.12207	0.178
Sequence	RXR-alpha [T01345]	428	434	4.01901	GAAACCC	0.48828	0.66341
Sequence	RXR-alpha [T01345]	465	471	4.01901	GGGTGTG	0.48828	0.66341
Sequence	RXR-alpha [T01345]	526	532	0	TGAACCC	0.12207	0.11498
Sequence	RXR-alpha [T01345]	672	678	3.17079	AAAACCC	0.12207	0.12747
Sequence	RXR-alpha [T01345]	687	693	4.24113	GGGTCCC	0.48828	0.66341
Sequence	RXR-alpha [T01345]	738	744	4.42301	GGGTTGT	0.12207	0.178
Sequence	RXR-alpha [T01345]	826	832	3.3929	GGGTCAT	0.54932	0.79384
Sequence	RXR-alpha [T01345]	956	962	3.3929	GGGTGCG	0.54932	0.79384
Sequence	YY1 [T00915]	93	96	0	CCAT	3.90625	3.73725
Sequence	YY1 [T00915]	112	115	0	CCAT	3.90625	3.73725
Sequence	YY1 [T00915]	120	123	0	CCAT	3.90625	3.73725
Sequence	YY1 [T00915]	169	172	0	ATGG	3.90625	3.73725
Sequence	YY1 [T00915]	256	259	0	CCAT	3.90625	3.73725
Sequence	YY1 [T00915]	423	426	0	ATGG	3.90625	3.73725
Sequence	YY1 [T00915]	751	754	0	ATGG	3.90625	3.73725
Sequence	T3R-beta1 [T00851]	89	97	8.92405	TCACCCATT	0.1297	0.1555
Sequence	T3R-beta1 [T00851]	117	125	4.46202	TCACCATTA	0.13733	0.12896
Sequence	T3R-beta1 [T00851]	385	393	2.22137	TCACCTGAG	0.07629	0.07362
Sequence	T3R-beta1 [T00851]	775	783	2.24066	TAGAGGTGA	0.07629	0.07362
Sequence	C/EBPbeta [T00581]	96	99	0	TTGC	7.8125	6.49878
Sequence	C/EBPbeta [T00581]	103	106	1.63987	CCAA	7.8125	6.60414
Sequence	C/EBPbeta [T00581]	139	142	0	TTGT	7.8125	6.49878
Sequence	C/EBPbeta [T00581]	181	184	0	TTGC	7.8125	6.49878
Sequence	C/EBPbeta [T00581]	202	205	0	ACAA	7.8125	6.49878
Sequence	C/EBPbeta [T00581]	215	218	1.36656	TCAA	7.8125	6.60414
Sequence	C/EBPbeta [T00581]	259	262	1.36656	TTGA	7.8125	6.60414
Sequence	C/EBPbeta [T00581]	265	268	1.36656	TTGA	7.8125	6.60414
Sequence	C/EBPbeta [T00581]	303	306	1.63987	TTGG	7.8125	6.60414
Sequence	C/EBPbeta [T00581]	323	326	1.63987	TTGG	7.8125	6.60414
Sequence	C/EBPbeta [T00581]	363	366	1.63987	TTGG	7.8125	6.60414
Sequence	C/EBPbeta [T00581]	418	421	1.63987	CCAA	7.8125	6.60414
Sequence	C/EBPbeta [T00581]	452	455	0	ACAA	7.8125	6.49878
Sequence	C/EBPbeta [T00581]	460	463	0	TTGC	7.8125	6.49878
Sequence	C/EBPbeta [T00581]	525	528	1.36656	TTGA	7.8125	6.60414
Sequence	C/EBPbeta [T00581]	531	534	1.63987	CCAA	7.8125	6.60414
Sequence	C/EBPbeta [T00581]	545	548	0	TTGC	7.8125	6.49878
Sequence	C/EBPbeta [T00581]	561	564	0	TTGC	7.8125	6.49878
Sequence	C/EBPbeta [T00581]	585	588	0	GCAA	7.8125	6.49878
Sequence	C/EBPbeta [T00581]	636	639	0	ACAA	7.8125	6.49878
Sequence	C/EBPbeta [T00581]	670	673	1.36656	TCAA	7.8125	6.60414
Sequence	C/EBPbeta [T00581]	741	744	0	TTGT	7.8125	6.49878
Sequence	C/EBPbeta [T00581]	812	815	1.63987	CCAA	7.8125	6.60414
Sequence	C/EBPbeta [T00581]	847	850	1.63987	CCAA	7.8125	6.60414
Sequence	C/EBPbeta [T00581]	856	859	0	GCAA	7.8125	6.49878
Sequence	C/EBPbeta [T00581]	870	873	0	GCAA	7.8125	6.49878
Sequence	C/EBPbeta [T00581]	923	926	0	GCAA	7.8125	6.49878
Sequence	C/EBPbeta [T00581]	941	944	0	TTGC	7.8125	6.49878
Sequence	C/EBPalpha [T00105]	94	100	7.46574	CATTGCA	0.24414	0.13932
Sequence	C/EBPalpha [T00105]	257	263	6.4608	CATTGAC	0.24414	0.19111
Sequence	C/EBPalpha [T00105]	559	565	0	GATTGCG	0.12207	0.11498
Sequence	C/EBPalpha [T00105]	811	817	2.3717	CCCAATT	0.24414	0.19421
Sequence	FOXP3 [T04280]	102	107	9.51289	CCCAAC	3.66211	3.33238
Sequence	FOXP3 [T04280]	137	142	14.2693	GTTTGT	2.92969	2.34447
Sequence	FOXP3 [T04280]	214	219	4.75645	CTCAAC	1.46484	1.11587
Sequence	FOXP3 [T04280]	291	296	9.51289	CAGAAC	3.66211	3.33238
Sequence	FOXP3 [T04280]	302	307	11.3379	GTTGGA	1.2207	0.86391
Sequence	FOXP3 [T04280]	317	322	9.51289	GATAAC	3.66211	3.33238
Sequence	FOXP3 [T04280]	417	422	9.51289	ACCAAC	3.66211	3.33238
Sequence	FOXP3 [T04280]	427	432	14.2693	AGAAAC	2.92969	2.34447
Sequence	FOXP3 [T04280]	544	549	11.3379	GTTGCA	1.2207	0.86391
Sequence	FOXP3 [T04280]	550	555	14.2693	GTGAAC	2.92969	2.34447
Sequence	FOXP3 [T04280]	584	589	9.51289	GGCAAC	3.66211	3.33238
Sequence	FOXP3 [T04280]	671	676	4.75645	CAAAAC	1.46484	1.11587
Sequence	FOXP3 [T04280]	740	745	0	GTTGTG	0.73242	0.66975
Sequence	FOXP3 [T04280]	787	792	9.51289	GAGAAC	3.66211	3.33238
Sequence	FOXP3 [T04280]	856	861	14.2693	GCAAAC	2.92969	2.34447
Sequence	FOXP3 [T04280]	899	904	9.51289	GATAAC	3.66211	3.33238
Sequence	NFI/CTF [T00094]	103	110	7.01425	CCAACCAC	0.36621	0.42236
Sequence	NFI/CTF [T00094]	299	306	10.2703	CCAGTTGG	0.33569	0.33834
Sequence	NFI/CTF [T00094]	319	326	14.3734	TAACTTGG	0.73242	0.58999
Sequence	NFI/CTF [T00094]	359	366	10.5797	CACTTTGG	0.33569	0.33834
Sequence	NFI/CTF [T00094]	531	538	8.81476	CCAAGAGG	0.24414	0.22811
Sequence	NFI/CTF [T00094]	812	819	13.146	CCAATTTC	0.54932	0.41793
Sequence	NFI/CTF [T00094]	847	854	5.55866	CCAAGCCC	0.27466	0.29922
Sequence	AR [T00040]	138	146	6.76023	TTTGTGTCC	0.11826	0.12035
Sequence	AR [T00040]	273	281	5.95399	GACCTGTCC	0.12207	0.13201
Sequence	AR [T00040]	693	701	7.40647	CTGCTGTCC	0.12589	0.12302
Sequence	AR [T00040]	703	711	4.24108	GCTCTGTCC	0.03433	0.03538
Sequence	AR [T00040]	747	755	6.67748	GGACATGGA	0.09918	0.12177
Sequence	AR [T00040]	759	767	7.04978	CCTGTGTCC	0.11826	0.12035
Sequence	E2F-1 [T01542]	145	152	11.8881	CCACCCGC	0.22888	0.49341
Sequence	E2F-1 [T01542]	376	383	13.4571	GCGGTCAG	0.36621	0.69429
Sequence	E2F-1 [T01542]	475	482	11.8881	GCGGGCGC	0.22888	0.49341
Sequence	E2F-1 [T01542]	538	545	12.8134	GCGGAGGT	0.22888	0.50834
Sequence	E2F-1 [T01542]	763	770	0.993583	TGTCCCGC	0.01526	0.0251
Sequence	E2F-1 [T01542]	803	810	14.1826	GCGGCCGC	0.36621	0.68472
Sequence	E2F-1 [T01542]	816	823	0	TTTCCCGC	0.01526	0.01836
Sequence	E2F-1 [T01542]	850	857	10.0221	AGCCCCGC	0.16785	0.31953
Sequence	E2F-1 [T01542]	914	921	12.8134	GCGGCGTC	0.22888	0.50834
Sequence	E2F-1 [T01542]	975	982	14.4507	GCGGTTCC	0.09155	0.16584
Sequence	E2F-1 [T01542]	989	996	5.47686	TTCCCCGC	0.01526	0.02609
Sequence	EBF [T05427]	71	81	11.0258	TGCCCTGTGCC	0.02384	0.04388
Sequence	EBF [T05427]	155	165	8.59015	CCACCAGGGCA	0.01526	0.03201
Sequence	LEF-1 [T02905]	179	186	0.641865	CTTTGCTC	0.03052	0.02341
Sequence	LEF-1 [T02905]	200	207	7.39654	GTACAAAG	0.10681	0.1015
Sequence	LEF-1 [T02905]	361	368	8.97304	CTTTGGGA	0.27466	0.20962
Sequence	LEF-1 [T02905]	868	875	8.75909	ATGCAAAG	0.27466	0.20962
Sequence	SRY [T00997]	179	187	6.17644	CTTTGCTCT	0.07629	0.05541
Sequence	SRY [T00997]	199	207	3.08822	AGTACAAAG	0.03052	0.01688
Sequence	SRY [T00997]	361	369	13.3521	CTTTGGGAG	0.12207	0.13119
Sequence	SRY [T00997]	867	875	11.263	CATGCAAAG	0.06104	0.04808
Sequence	TCF-4E [T02878]	179	185	0	CTTTGCT	0.06104	0.04709
Sequence	TCF-4E [T02878]	201	207	9.45358	TACAAAG	0.24414	0.17656
Sequence	TCF-4E [T02878]	361	367	12.6048	CTTTGGG	0.24414	0.23192
Sequence	TCF-4E [T02878]	869	875	3.15119	TGCAAAG	0.12207	0.08092
Sequence	GR [T05076]	135	141	7.52703	ATGTTTG	0.91553	0.58114
Sequence	GR [T05076]	177	183	11.2905	ACCTTTG	0.73242	0.56864
Sequence	GR [T05076]	203	209	11.2905	CAAAGTA	0.73242	0.56864
Sequence	GR [T05076]	359	365	11.2905	CACTTTG	0.73242	0.56864
Sequence	GR [T05076]	453	459	0	CAAAAAT	0.18311	0.09124
Sequence	GR [T05076]	671	677	5.20753	CAAAACC	0.12207	0.10568
Sequence	GR [T05076]	857	863	8.97105	CAAACAC	0.30518	0.24954
Sequence	GR [T05076]	871	877	3.76352	CAAAGAG	0.36621	0.24474
Sequence	PR B [T00696]	133	139	11.6364	ACATGTT	0.36621	0.19288
Sequence	PR B [T00696]	217	223	10.2317	AACACAT	0.18311	0.13652
Sequence	PR B [T00696]	420	426	11.1482	AACATGG	1.09863	0.74669
Sequence	PR B [T00696]	587	593	8.33882	AACAGAG	0.54932	0.49369
Sequence	PR B [T00696]	859	865	10.2317	AACACCT	0.18311	0.13652
Sequence	PR B [T00696]	902	908	11.6364	AACATGT	0.36621	0.19288
Sequence	PR A [T01661]	133	139	11.6364	ACATGTT	0.36621	0.19288
Sequence	PR A [T01661]	217	223	10.2317	AACACAT	0.18311	0.13652
Sequence	PR A [T01661]	420	426	11.1482	AACATGG	1.09863	0.74669
Sequence	PR A [T01661]	587	593	8.33882	AACAGAG	0.54932	0.49369
Sequence	PR A [T01661]	859	865	10.2317	AACACCT	0.18311	0.13652
Sequence	PR A [T01661]	902	908	11.6364	AACATGT	0.36621	0.19288
Sequence	TFIID [T00820]	227	233	4.00728	TCTTAAA	0.54932	0.20597
Sequence	TFIID [T00820]	362	368	9.5521	TTTGGGA	0.73242	0.4699
Sequence	TFIID [T00820]	441	447	5.54483	TACTAAA	0.36621	0.16899
Sequence	TFIID [T00820]	444	450	0	TAAAAAA	0.54932	0.21047
Sequence	TFIID [T00820]	451	457	1.53755	TACAAAA	0.36621	0.17268
Sequence	TFIID [T00820]	669	675	1.53755	TTCAAAA	0.36621	0.17268
Sequence	TFIID [T00820]	720	726	4.00728	TTTACTA	0.54932	0.20597
Sequence	TFIID [T00820]	772	778	0	TTTTAGA	0.54932	0.21047
Sequence	GR-beta [T01920]	93	97	0.840383	CCATT	3.90625	2.30464
Sequence	GR-beta [T01920]	120	124	0.840383	CCATT	3.90625	2.30464
Sequence	GR-beta [T01920]	223	227	4.20191	TGATT	3.90625	2.3228
Sequence	GR-beta [T01920]	232	236	0.840383	AATGA	3.90625	2.30464
Sequence	GR-beta [T01920]	256	260	0.840383	CCATT	3.90625	2.30464
Sequence	GR-beta [T01920]	287	291	1.68077	AATGC	1.95312	1.33054
Sequence	GR-beta [T01920]	351	355	5.0423	AATCC	1.95312	1.37659
Sequence	GR-beta [T01920]	449	453	5.0423	AATAC	1.95312	1.37659
Sequence	GR-beta [T01920]	456	460	0	AAATT	1.95312	0.97108
Sequence	GR-beta [T01920]	457	461	0	AATTT	1.95312	0.97108
Sequence	GR-beta [T01920]	487	491	5.0423	AATCC	1.95312	1.37659
Sequence	GR-beta [T01920]	519	523	4.20191	AATCG	3.90625	2.3228
Sequence	GR-beta [T01920]	558	562	3.36153	AGATT	1.95312	0.97108
Sequence	GR-beta [T01920]	639	643	0.840383	AATGA	3.90625	2.30464
Sequence	GR-beta [T01920]	645	649	3.36153	ATATT	1.95312	0.97108
Sequence	GR-beta [T01920]	666	670	1.68077	GCATT	1.95312	1.33054
Sequence	GR-beta [T01920]	717	721	1.68077	GAATT	1.95312	1.33054
Sequence	GR-beta [T01920]	718	722	0	AATTT	1.95312	0.97108
Sequence	GR-beta [T01920]	726	730	5.0423	AATCC	1.95312	1.37659
Sequence	GR-beta [T01920]	769	773	1.68077	GCATT	1.95312	1.33054
Sequence	GR-beta [T01920]	813	817	0.840383	CAATT	3.90625	2.30464
Sequence	GR-beta [T01920]	814	818	0	AATTT	1.95312	0.97108
Sequence	AP-2alphaA [T00035]	37	42	0.226186	GCCTGG	0.48828	0.83595
Sequence	AP-2alphaA [T00035]	50	55	1.87193	GCCTCC	0.48828	0.84243
Sequence	AP-2alphaA [T00035]	242	247	0.226186	CCAGGC	0.48828	0.83595
Sequence	AP-2alphaA [T00035]	345	350	1.35712	GCCTGT	0.24414	0.30556
Sequence	AP-2alphaA [T00035]	366	371	1.87193	GGAGGC	0.48828	0.84243
Sequence	AP-2alphaA [T00035]	372	377	2.09812	CGAGGC	0.48828	0.84243
Sequence	AP-2alphaA [T00035]	412	417	0.678558	GCCTGA	0.24414	0.30227
Sequence	AP-2alphaA [T00035]	481	486	1.35712	GCCTGT	0.24414	0.30556
Sequence	AP-2alphaA [T00035]	502	507	1.87193	GGAGGC	0.48828	0.84243
Sequence	AP-2alphaA [T00035]	508	513	2.55049	TGAGGC	0.24414	0.30951
Sequence	AP-2alphaA [T00035]	534	539	3.22905	AGAGGC	0.24414	0.30303
Sequence	AP-2alphaA [T00035]	579	584	0.226186	GCCTGG	0.48828	0.83595
Sequence	AP-2alphaA [T00035]	594	599	2.09812	CGAGGC	0.48828	0.84243
Sequence	AP-2alphaA [T00035]	679	684	4.89041	TTAGGC	0.48828	0.44608
Sequence	AP-2alphaA [T00035]	758	763	1.35712	GCCTGT	0.24414	0.30556
Sequence	AP-2alphaA [T00035]	799	804	4.21185	GTAGGC	0.48828	0.61508
Sequence	AP-2alphaA [T00035]	874	879	3.22905	AGAGGC	0.24414	0.30303
Sequence	AP-2alphaA [T00035]	878	883	0	GCAGGC	0.48828	0.83595
Sequence	AP-2alphaA [T00035]	910	915	0	GCCTGC	0.48828	0.83595
Sequence	AP-2alphaA [T00035]	926	931	3.22905	AGAGGC	0.24414	0.30303
Sequence	AP-2alphaA [T00035]	938	943	3.97005	GCCTTG	0.48828	0.61508
Sequence	AP-2alphaA [T00035]	949	954	1.87193	GGAGGC	0.48828	0.84243
Sequence	ER-alpha [T00261]	42	46	0	GGTCA	0.97656	1.05661
Sequence	ER-alpha [T00261]	129	133	0	GGTCA	0.97656	1.05661
Sequence	ER-alpha [T00261]	260	264	0	TGACC	0.97656	1.05661
Sequence	ER-alpha [T00261]	378	382	0	GGTCA	0.97656	1.05661
Sequence	ER-alpha [T00261]	393	397	0	GGTCA	0.97656	1.05661
Sequence	ER-alpha [T00261]	415	419	0	TGACC	0.97656	1.05661
Sequence	ER-alpha [T00261]	827	831	0	GGTCA	0.97656	1.05661
Sequence	NF-1 [T00539]	99	106	9.51328	CACCCCAA	0.36621	0.4016
Sequence	NF-1 [T00539]	303	310	13.6709	TTGGATGA	0.48828	0.50893
Sequence	NF-1 [T00539]	323	330	6.72239	TTGGCCGG	0.12207	0.15976
Sequence	NF-1 [T00539]	363	370	8.79007	TTGGGAGG	0.12207	0.1179
Sequence	NF-1 [T00539]	414	421	9.53554	CTGACCAA	0.36621	0.4016
Sequence	NF-1 [T00539]	527	534	12.3264	GAACCCAA	0.36621	0.33211
Sequence	NF-1 [T00539]	808	815	4.13537	CGCCCCAA	0.12207	0.16252
Sequence	NF-1 [T00539]	843	850	8.79007	CTTCCCAA	0.12207	0.1179
Sequence	c-Myb [T00137]	298	305	5.84183	TCCAGTTG	0.10681	0.07734
Sequence	c-Myb [T00137]	319	326	7.82538	TAACTTGG	0.10681	0.0925
Sequence	c-Myb [T00137]	397	404	12.9797	AGGAGTTC	0.27466	0.19195
Sequence	c-Myb [T00137]	654	661	14.4593	TAACTCTG	0.18311	0.11749
Sequence	c-Myb [T00137]	789	796	11.4746	GAACTCTC	0.21362	0.14963
Sequence	ENKTF-1 [T00255]	150	157	8.19852	CGCAGCCA	0.36621	0.61476
Sequence	ENKTF-1 [T00255]	242	249	6.94276	CCAGGCCA	0.73242	1.05228
Sequence	ENKTF-1 [T00255]	324	331	13.8855	TGGCCGGA	0.54932	0.73521
Sequence	ENKTF-1 [T00255]	337	344	11.374	TGGCTCAC	0.54932	0.53138
Sequence	ENKTF-1 [T00255]	473	480	8.19852	TGGCGGGC	0.36621	0.61476
Sequence	ENKTF-1 [T00255]	561	568	5.68701	TTGCGCCA	0.36621	0.44011
Sequence	ENKTF-1 [T00255]	664	671	11.374	TGGCATTC	0.54932	0.53138
Sequence	AhR [T01795]	340	350	8.18472	CTCACGCCTGT	0.02432	0.02856
Sequence	AhR:Arnt [T05394]	341	350	10.8168	TCACGCCTGT	0.07725	0.13146
Sequence	Ik-1 [T02702]	353	365	2.3743	TCCCAGCACTTTG	0.00031	0.00051
Sequence	Ik-1 [T02702]	489	501	7.12289	TCCCAGCTACTAG	0.00532	0.00819
Sequence	HNF-4alpha [T03828]	353	365	12.6695	TCCCAGCACTTTG	0.01377	0.00862
Sequence	USF2 [T00878]	45	54	5.05242	CAGGTGCCTC	0.0515	0.06474
Sequence	USF2 [T00878]	382	391	4.00395	AGATCACCTG	0.00572	0.00692
Sequence	USF2 [T00878]	857	866	9.05637	CAAACACCTG	0.07725	0.0994
Sequence	COUP-TF1 [T00149]	388	400	12.1022	CCTGAGGTCAGGA	0.01919	0.01899
Sequence	RAR-beta [T00721]	426	435	8.54128	GAGAAACCCC	0.13351	0.15797
Sequence	RAR-beta [T00721]	524	533	3.24453	CTTGAACCCA	0.06104	0.07309
Sequence	RAR-beta [T00721]	670	679	7.47824	TCAAAACCCT	0.12207	0.14647
Sequence	RAR-beta [T00721]	737	746	13.8934	GGGGTTGTGG	0.04578	0.06482
Sequence	MEF-2A [T01005]	442	452	9.00325	ACTAAAAAATA	0.03672	0.01545
Sequence	HNF-3alpha [T02512]	445	452	3.50007	AAAAAATA	0.13733	0.04376
Sequence	HNF-3alpha [T02512]	453	460	10.5002	CAAAAATT	0.59509	0.25397
Sequence	HNF-3alpha [T02512]	457	464	14.0003	AATTTGCT	0.82397	0.44889
Sequence	HNF-3alpha [T02512]	718	725	10.5002	AATTTACT	0.59509	0.25397
Sequence	HOXD9 [T01424]	449	458	10.22	AATACAAAAA	0.11635	0.04161
Sequence	HOXD10 [T01425]	449	458	10.22	AATACAAAAA	0.11635	0.04161
Sequence	VDR [T00885]	522	530	3.46284	CGCTTGAAC	0.10681	0.09593
Sequence	VDR [T00885]	547	555	4.61712	GCAGTGAAC	0.18692	0.15896
Sequence	PXR-1:RXR-alpha [T05671]	526	533	3.39588	TGAACCCA	0.06104	0.04782
Sequence	PXR-1:RXR-alpha [T05671]	551	558	3.39588	TGAACCGA	0.06104	0.04782
Sequence	GATA-3 [T00311]	556	567	14.5697	CGAGATTGCGCC	0.01919	0.01437
Sequence	Sp1 [T00759]	804	813	3.17071	CGGCCGCCCC	0.01717	0.05252
Sequence	Sp1 [T00759]	817	826	2.65614	TTCCCGCCCG	0.02003	0.05464
Sequence	Sp1 [T00759]	990	999	0.574521	TCCCCGCCCC	0.00381	0.0172
Sequence	NF-AT2 [T01945]	811	820	13.7205	CCCAATTTCC	0.03815	0.03178
Sequence	STAT4 [T01577]	14	19	4.41176	GGAAGC	0.97656	1.05545
Sequence	STAT4 [T01577]	716	721	1.47059	GGAATT	0.97656	0.76854
Sequence	STAT4 [T01577]	815	820	0	ATTTCC	0.24414	0.16125
Sequence	STAT4 [T01577]	842	847	5.88235	CCTTCC	0.24414	0.31502
Sequence	STAT4 [T01577]	882	887	4.41176	GCTTCC	0.97656	1.05545
Sequence	STAT4 [T01577]	970	975	4.41176	GGAACG	0.97656	1.05545
Sequence	STAT4 [T01577]	977	982	2.94118	GGTTCC	1.46484	1.35872
Sequence	STAT4 [T01577]	987	992	4.41176	TCTTCC	0.97656	1.05545
Sequence	c-Ets-1 [T00112]	12	18	0	CAGGAAG	0.12207	0.12839
Sequence	c-Ets-1 [T00112]	714	720	7.51401	ACGGAAT	0.24414	0.22064
Sequence	c-Ets-1 [T00112]	816	822	6.81517	TTTCCCG	0.36621	0.35039
Sequence	c-Ets-1 [T00112]	843	849	5.81449	CTTCCCA	0.18311	0.16105
Sequence	c-Ets-1 [T00112]	883	889	0.256174	CTTCCTT	0.12207	0.09336
Sequence	c-Ets-1 [T00112]	968	974	8.11685	CTGGAAC	0.12207	0.12775
Sequence	c-Ets-1 [T00112]	978	984	3.59046	GTTCCTC	0.30518	0.30314
Sequence	c-Ets-1 [T00112]	988	994	5.55831	CTTCCCC	0.18311	0.24733
Sequence	RelA [T00594]	813	823	13.6623	CAATTTCCCGC	0.02265	0.0246
Sequence	STAT1beta [T01573]	815	824	8.6953	ATTTCCCGCC	0.11158	0.0892
Sequence	Elk-1 [T00250]	10	18	2.29931	TCCAGGAAG	0.04578	0.04513
Sequence	Elk-1 [T00250]	843	851	13.8245	CTTCCCAAG	0.02289	0.01754
Sequence	Elk-1 [T00250]	883	891	0.957025	CTTCCTTCT	0.01526	0.01346
Sequence	Elk-1 [T00250]	988	996	10.9623	CTTCCCCGC	0.13351	0.1626
Sequence	RBP-Jkappa [T01616]	842	853	12.5825	CCTTCCCAAGCC	0.01979	0.01842
Sequence	ATF3 [T01313]	390	397	10.1172	TGAGGTCA	0.19836	0.15901
Sequence	ATF3 [T01313]	599	606	11.6862	CTCCGTCA	0.41199	0.38444
Sequence	ATF3 [T01313]	891	898	13.4896	TGACAGCA	0.27466	0.21673
Sequence	ATF3 [T01313]	915	922	11.6862	CGGCGTCA	0.41199	0.38444
Sequence	GCF [T00320]	960	968	2.3395	GCGCAGGAC	0.03052	0.06038
Sequence	GATA-1 [T00306]	307	312	1.03857	ATGATA	0.97656	0.56226
Sequence	GATA-1 [T00306]	315	320	0	CAGATA	0.48828	0.32385
Sequence	GATA-1 [T00306]	642	647	0.105011	GAGATA	0.48828	0.32385
Sequence	GATA-1 [T00306]	752	757	2.17638	TGGATA	1.95312	1.54251
Sequence	GATA-1 [T00306]	897	902	0	CAGATA	0.48828	0.32385
Sequence	POU2F1 [T00641]	865	875	13.6276	TGCATGCAAAG	0.16594	0.09428
Sequence	NF-kappaB1 [T00593]	425	435	14.7338	GGAGAAACCCC	0.00858	0.01444
Sequence	NF-kappaB1 [T00593]	834	844	3.34307	GGGGAGCCCCT	0.00906	0.01813
Sequence	RAR-alpha1 [T00719]	40	52	13.4417	TGGGTCAGGTGCC	0.01559	0.02052
Sequence	RAR-alpha1 [T00719]	825	837	12.5599	CGGGTCATCGGGG	0.02714	0.03615
Sequence	IRF-1 [T00423]	816	824	6.54928	TTTCCCGCC	0.09537	0.07885
Sequence	NF-AT1 [T00550]	812	820	10.4799	CCAATTTCC	0.05722	0.05087
Sequence	NF-Y [T00150]	809	816	4.86719	GCCCCAAT	0.18311	0.16184
Sequence	AP-1 [T00029]	781	789	14.9879	TGACTGGAG	0.04578	0.04327
Sequence	PEA3 [T00685]	25	33	13.6488	CGGATGCCC	0.13733	0.23433
Sequence	PEA3 [T00685]	304	312	6.82441	TGGATGATA	0.11444	0.10397
Sequence	PPAR-alpha:RXR-alpha [T05221]	37	47	4.72762	GCCTGGGTCAG	0.01621	0.02384
