# Supplementary material for: Metabolic Regulators Nampt and Sirt6 Serially Participate in the Macrophage Interferon Antiviral Cascade
Source: Front Microbiol. 2019 Mar 4;10:355. doi: 10.3389/fmicb.2019.00355 (PMC6409323; doi:10.3389/fmicb.2019.00355)
Supplement: TABLE S5 — Coefficientsa for fit of Nampt expression over time in MCMV infected BMDM (0–10 h). [file Table_2.xlsx]

## Sheet: Supplementary tables 5-9
Suppl. Table 5: Coefficientsa for fit of Nampt expression over time in MCMV infected BMDM (0-10 hours)
Gene	Treatment	Cell type (BMDM)	Intercept	Time	T2	T3	R2	Sig relation with time
Nampt	mCMV	Ifnb1-/-	0.00151983	0.00564873	0.00666756		0.989303	Yes
		wt	0.00372659	0.00223809	0.00280956		0.996019	Yes
Suppl. Table 6: Coefficientsa for fit of Sirt6 expression over time in MCMV infected BMDM (0-10 hours)
Gene	Treatment	Cell type (BMDM)	Intercept	Time	T2	T3	R2	Sig relation with time
Sirt6	mCMV	Ifnb1-/-	0.00214916	0.0130704			0.903697	Yes
		wt	0.000976854	0.03199	0.11324		0.998394	Yes
Suppl. Table 7: Coefficientsa for fit of Nampt expression over time in poly(I:C) treated BMDM (0-10 hours)
Gene	Treatment	Cell type (BMDM)	Intercept	Time	T2	T3	R2	Sig relation with time
Nampt	Poly(I:C)	Ifnb1-/-	0.00127666	0.0265358	0.0529446		0.978164	Yes
		wt	0.014003	0.0233684	0.0340363	0.0445761	0.999678	Yes
Suppl. Table 8: Coefficientsa for fit of Sirt6 expression over time in poly(I:C) treated BMDM (0-10 hours)
Gene	Treatment	Cell type (BMDM)	Intercept	Time	T2	T3	R2	Sig relation with time
Sirt6	Poly(I:C)	Ifnb1-/-	0.0120673	0.0503192	0.0795589		0.940777	Yes
		wt	0.00675953	0.0366831	0.607692		0.99477	Yes
Suppl. Table 9: Coefficientsa for fit of Nampt expression over time in MCMV infected BMDM (0-12 hours)
Gene	Treatment	Cell type (BMDM)	Intercept	Time	T2	T3	R2	Sig relation with time
Nampt	mCMV	wt	0.518776	1.24559e-08	6.95189e-07		0.840374	Yes

## Sheet: Supplementary tables 10-27
Suppl. Table 10: Coefficientsa for fit of Myd88 expression over time in MCMV infected BMDM (0-10 hours)
Gene	Treatment	Cell type (BMDM)	Intercept	Time	T2	T3	R2	Sig relation with time
Myd88	mCMV	Ifnb1-/-	0.0110382	0.0493084	0.0414627		0.923834	Yes
		wt	0.00269063	0.00283855	0.00335762		0.994625	Yes
Suppl. Table 11: Coefficientsa for fit of p50 (Nfkb1) expression over time in MCMV infected BMDM (0-10 hours)
Gene	Treatment	Cell type (BMDM)	Intercept	Time	T2	T3	R2	Sig relation with time
p50	mCMV	Ifnb1-/-	0.00200659	0.0470044			0.780235	Yes
		wt	0.00371592	0.0122059	0.00928042		0.984562	Yes
Suppl. Table 12: Coefficientsa for fit of p65 (Rela) expression over time in MCMV infected BMDM (0-10 hours)
Gene	Treatment	Cell type (BMDM)	Intercept	Time	T2	T3	R2	Sig relation with time
p65	mCMV	Ifnb1-/-	0.00497808	0.00892834	0.00762393		0.985483	Yes
		wt	0.00178026	0.00845336	0.00961328		0.983564	Yes
Suppl. Table 13: Coefficientsa for fit of Trif (Ticam1) expression over time in MCMV infected BMDM (0-10 hours)
Gene	Treatment	Cell type (BMDM)	Intercept	Time	T2	T3	R2	Sig relation with time
Trif	mCMV	Ifnb1-/-	0.126527	0.398448	0.205099	0.161228	0.986578	No
		wt	0.0889777	0.0196631			0.87437	Yes
Suppl. Table 14: Coefficientsa for fit of Rig-I (Ddx58) expression over time in MCMV infected BMDM (0-10 hours)
Gene	Treatment	Cell type (BMDM)	Intercept	Time	T2	T3	R2	Sig relation with time
Rig-I	mCMV	Ifnb1-/-	0.244392	0.0235721	0.0320853		0.9632	Yes
		wt	0.00598371	0.00133997	0.00234856		0.998588	Yes
Suppl. Table 15: Coefficientsa for fit of Mda5 (Ifih1) expression over time in MCMV infected BMDM (0-10 hours)
Gene	Treatment	Cell type (BMDM)	Intercept	Time	T2	T3	R2	Sig relation with time
Mda5	mCMV	Ifnb1-/-	0.074905	0.0376377	0.0388853		0.926263	Yes
		wt	0.851808	0.0108016	0.0168534		0.986341	Yes
Suppl. Table 16: Coefficientsa for fit of Ips-1 (Mavs) expression over time in MCMV infected BMDM (0-10 hours)
Gene	Treatment	Cell type (BMDM)	Intercept	Time	T2	T3	R2	Sig relation with time
Ips-1	mCMV	Ifnb1-/-	0.015543	0.0683202	0.0526843	0.0496942	0.998145	Yes
		wt	0.00162004	0.0244788	0.014282		0.984661	Yes
Suppl. Table 17: Coefficientsa for fit of Sting (Tmem173) expression over time in MCMV infected BMDM (0-10 hours)
Gene	Treatment	Cell type (BMDM)	Intercept	Time	T2	T3	R2	Sig relation with time
Sting	mCMV	Ifnb1-/-	0.00266265	0.0457221	0.100209		0.968513	Yes
		wt	0.0183201	0.0483304	0.0635961		0.922312	Yes
Suppl. Table 18: Coefficientsa for fit of cGas (Md21d1) expression over time in MCMV infected BMDM (0-10 hours)
Gene	Treatment	Cell type (BMDM)	Intercept	Time	T2	T3	R2	Sig relation with time
cGas	mCMV	Ifnb1-/-	0.00111294	0.0539849			0.760161	Yes
		wt	0.00240833	0.0319297			0.82824	Yes
Suppl. Table 19: Coefficientsa for fit of Myd88 expression over time in poly(I:C) treated BMDM (0-10 hours)
Gene	Treatment	Cell type (BMDM)	Intercept	Time	T2	T3	R2	Sig relation with time
Myd88	poly(I:C)	Ifnb1-/-	0.000165617	0.0120331	0.019252		0.985439	Yes
		wt	0.00133495	0.00522829	0.00717718		0.991805	Yes
Suppl. Table 20: Coefficientsa for fit of p50 (Nfkb1) expression over time in poly(I:C) treated BMDM (0-10 hours)
Gene	Treatment	Cell type (BMDM)	Intercept	Time	T2	T3	R2	Sig relation with time
p50	poly(I:C)	Ifnb1-/-	0.00111186	0.0227318			0.861998	Yes
		wt	0.0456513	0.114001	0.109332	0.113971	0.984135	No
Suppl. Table 21: Coefficientsa for fit of p65 (Rela) expression over time in poly(I:C) treated BMDM (0-10 hours)
Gene	Treatment	Cell type (BMDM)	Intercept	Time	T2	T3	R2	Sig relation with time
p65	poly(I:C)	Ifnb1-/-	0.00664495	0.0370687	0.0355035	0.0409594	0.999639	Yes
		wt	7.38195e-06	0.00189566			0.973026	Yes
Suppl. Table 22: Coefficientsa for fit of Trif (Ticam1) expression over time in poly(I:C) treated BMDM (0-10 hours)
Gene	Treatment	Cell type (BMDM)	Intercept	Time	T2	T3	R2	Sig relation with time
Trif	poly(I:C)	Ifnb1-/-	0.108931	0.551141	0.494225	0.457125	0.699019	No
		wt	0.0347804	0.00935753			0.922616	Yes
Suppl. Table 23: Coefficientsa for fit of Rig-I (Ddx58) expression over time in poly(I:C) treated BMDM (0-10 hours)
Gene	Treatment	Cell type (BMDM)	Intercept	Time	T2	T3	R2	Sig relation with time
Rig-I	poly(I:C)	Ifnb1-/-	0.00859045	0.0017094			0.974814	Yes
		wt	0.0166862	0.0163689	0.0345887		0.987443	Yes
Suppl. Table 24: Coefficientsa for fit of Mda5 (Ifih1) expression over time in poly(I:C) treated BMDM (0-10 hours)
Gene	Treatment	Cell type (BMDM)	Intercept	Time	T2	T3	R2	Sig relation with time
Mda5	poly(I:C)	Ifnb1-/-	0.00181863	0.0234684			0.859124	Yes
		wt	0.0446663	0.0739722	0.0979951	0.119008	0.995273	No
Suppl. Table 25: Coefficientsa for fit of Ips-1 (Mavs) expression over time in poly(I:C) treated BMDM (0-10 hours)
Gene	Treatment	Cell type (BMDM)	Intercept	Time	T2	T3	R2	Sig relation with time
Ips-1	poly(I:C)	Ifnb1-/-	0.00238077	0.0252387	0.0692775		0.986635	Yes
		wt	0.000129083	0.00550212	0.00849765		0.992878	Yes
Suppl. Table 26: Coefficientsa for fit of Sting (Tmem173) expression over time in poly(I:C) treated BMDM (0-10 hours)
Gene	Treatment	Cell type (BMDM)	Intercept	Time	T2	T3	R2	Sig relation with time
Sting	poly(I:C)	Ifnb1-/-	0.000613561	0.0288246			0.839161	Yes
		wt	0.146734	0.1947	0.232684	0.26231	0.949328	No
Suppl. Table 27: Coefficientsa for fit of cGas (Md21d1) expression over time in poly(I:C) treated BMDM (0-10 hours)
Gene	Treatment	Cell type (BMDM)	Intercept	Time	T2	T3	R2	Sig relation with time
cGas	poly(I:C)	Ifnb1-/-	0.00924651	0.029203	0.0591791		0.976651	Yes
		wt	0.00017117	0.00648548			0.939183	Yes
